# Supplementary material for: Mutation site and context dependent effects of ESR1 mutation in genome-edited breast cancer cell models
Source: Breast Cancer Res. 2017 May 23;19:60. doi: 10.1186/s13058-017-0851-4 (PMC5442865; doi:10.1186/s13058-017-0851-4)
Supplement: Supplementary file 1 — The sequence of sgRNA and oligos used to generate T47D ESR1 mutant cell lines via CRISPR. Table S2 DNA sequence of the oligos used to generate MCF7 ESR1 mutant cell lines via AAV. Table S3 Sequence of the primers used for qPCR assay. Table S4 List of all ligand-independent genes differentially regulated in mutant cells vs WT (FC >2, p < 0.005). Table S5 Disease and function pathways enriched in mutant cells in the absence of estrogen. The novel ligand-independent genes, which were differentially regulated in mutants of each cell line, were pooled and submitted for IPA pathway analysis. The top five relevant functions that were statistically significant are presented in this table. (ZIP 266 kb) [file 13058_2017_851_MOESM1_ESM.zip]

Archive with 2 entries (2 files):
- Suppl Tables S4.xlsx
- Suppl. Tables.docx
