# Supplementary material for: Mutation site and context dependent effects of ESR1 mutation in genome-edited breast cancer cell models
Source: Breast Cancer Res. 2017 May 23;19:60. doi: 10.1186/s13058-017-0851-4 (PMC5442865; doi:10.1186/s13058-017-0851-4)
Supplement: Supplementary file 1 — The sequence of sgRNA and oligos used to generate T47D ESR1 mutant cell lines via CRISPR. Table S2 DNA sequence of the oligos used to generate MCF7 ESR1 mutant cell lines via AAV. Table S3 Sequence of the primers used for qPCR assay. Table S4 List of all ligand-independent genes differentially regulated in mutant cells vs WT (FC >2, p < 0.005). Table S5 Disease and function pathways enriched in mutant cells in the absence of estrogen. The novel ligand-independent genes, which were differentially regulated in mutants of each cell line, were pooled and submitted for IPA pathway analysis. The top five relevant functions that were statistically significant are presented in this table. (ZIP 266 kb) [file 13058_2017_851_MOESM1_ESM.zip › Suppl Tables S4.xlsx]

## Sheet: T47D
		Y537SvsWT		D538GvsWT
Gene name (ENSEMBL)	Hugo	Fold Change	Adjusted p-value	Fold Change	Adjusted p-value
ENSG00000003096	KLHL13	-0.165771	0.207793	1.35798	1.47244e-45
ENSG00000003989	SLC7A2	5.33951	4.32868e-161	-0.801202	0.0121867
ENSG00000004948	CALCR	1.54061	1.70028e-09	4.3577	4.63595e-88
ENSG00000005020	SKAP2	-0.756403	8.14311e-26	-1.45281	4.89876e-86
ENSG00000005249	PRKAR2B	0.0298476	0.845143	-1.0324	7.95977e-18
ENSG00000005961	ITGA2B	0.253178	0.422451	-1.03303	0.000556565
ENSG00000006042	TMEM98	1.27992	5.94178e-17	-0.0216825	0.936581
ENSG00000006747	SCIN	1.39879	9.57098e-100	1.16828	4.71274e-67
ENSG00000007933	FMO3	-0.878806	0.000161038	-1.58876	6.72412e-11
ENSG00000007968	E2F2	1.05708	2.27676e-27	0.753442	1.91703e-13
ENSG00000008196	TFAP2B	-2.83467	1.8295e-61	-0.540662	0.000151485
ENSG00000008517	IL32	1.18874	3.49027e-30	-0.55889	2.40599e-05
ENSG00000010319	SEMA3G	1.62133	4.07236e-10	1.02927	0.000286013
ENSG00000011465	DCN	-0.559943	0.133661	-1.02179	0.00400703
ENSG00000011677	GABRA3	-1.74484	5.44704e-20	0.732898	2.63579e-06
ENSG00000012223	LTF	-0.747981	9.64917e-05	-1.70545	6.94781e-17
ENSG00000013810	TACC3	1.06037	2.914e-39	0.775192	1.09377e-20
ENSG00000019582	CD74	0.821373	1.45484e-32	-1.43838	2.90012e-65
ENSG00000023445	BIRC3	2.17777	0	-0.402463	1.69253e-10
ENSG00000023839	ABCC2	-1.51036	5.09443e-27	1.2255	1.9235e-30
ENSG00000025039	RRAGD	0.992651	1.99736e-25	-1.05932	3.10767e-19
ENSG00000025423	HSD17B6	0.333217	0.000954091	-1.73699	5.18749e-63
ENSG00000026103	FAS	-0.141532	0.134402	1.06282	1.95495e-47
ENSG00000026508	CD44	1.19716	2.33701e-15	-1.11878	7.88794e-13
ENSG00000026559	KCNG1	-0.361938	0.218585	-1.10417	7.83687e-05
ENSG00000033122	LRRC7	-1.16613	0.00115252	-0.63976	0.0987267
ENSG00000037280	FLT4	0.426331	0.000206794	1.97843	5.69398e-96
ENSG00000038427	VCAN	1.60699	2.69955e-31	1.87508	4.89326e-43
ENSG00000039139	DNAH5	-0.597047	1.04307e-09	-1.3263	3.99324e-37
ENSG00000040608	RTN4R	1.22511	1.35208e-09	1.09073	1.48573e-07
ENSG00000040731	CDH10	-2.33443	2.51334e-72	-1.33973	8.93639e-29
ENSG00000042062	FAM65C	-1.56204	5.61311e-40	-1.83855	6.49092e-50
ENSG00000042493	CAPG	1.34901	8.56989e-100	-1.03117	6.4496e-38
ENSG00000047457	CP	-0.231773	0.167599	-2.33333	2.0934e-51
ENSG00000047597	XK	0.738218	1.37613e-10	-1.72621	8.17328e-30
ENSG00000048052	HDAC9	-1.57242	5.88455e-119	0.00857556	0.928724
ENSG00000050030	KIAA2022	0.3427	0.0474903	-2.35803	9.41227e-33
ENSG00000051180	RAD51	0.821422	6.02973e-15	1.0936	1.12238e-26
ENSG00000051341	POLQ	1.1383	1.51709e-27	0.570165	4.71686e-07
ENSG00000054983	GALC	0.146906	0.0310118	-1.37724	1.1559e-96
ENSG00000055813	CCDC85A	1.64628	1.44319e-39	1.04757	4.80353e-15
ENSG00000055955	ITIH4	-0.439446	0.093438	-1.04531	3.47456e-05
ENSG00000056998	GYG2	-1.22085	5.29533e-10	-0.0572764	0.824506
ENSG00000057593	F7	0.61181	5.36051e-06	-2.01659	1.09627e-31
ENSG00000058085	LAMC2	1.03844	8.49911e-14	0.387162	0.016605
ENSG00000058091	CDK14	1.28081	2.75616e-35	0.53441	3.3044e-06
ENSG00000058404	CAMK2B	1.24372	3.89271e-08	-0.283437	0.367796
ENSG00000060656	PTPRU	1.1116	4.03054e-70	-0.263341	0.000320656
ENSG00000062282	DGAT2	0.89535	3.98636e-47	-1.43315	2.55897e-76
ENSG00000063587	ZNF275	0.698607	0.00336165	-1.0507	2.83937e-05
ENSG00000064651	SLC12A2	0.205301	0.000304544	-1.30302	6.3807e-105
ENSG00000064652	SNX24	1.21578	5.10166e-31	0.669034	5.32427e-09
ENSG00000064692	SNCAIP	0.354606	0.213088	-1.27583	7.09802e-06
ENSG00000065328	MCM10	1.27842	9.90896e-67	1.33697	9.46946e-73
ENSG00000067057	PFKP	1.30545	1.43551e-82	0.548453	5.85102e-14
ENSG00000067191	CACNB1	1.64032	2.35029e-22	0.653475	0.00068492
ENSG00000067840	PDZD4	0.841246	6.8441e-11	-1.09898	5.24506e-12
ENSG00000069849	ATP1B3	1.12635	1.4273e-176	0.413581	4.35088e-23
ENSG00000071246	VASH1	1.08205	5.93787e-08	0.0175503	0.959643
ENSG00000071282	LMCD1	-1.05714	3.02209e-65	-0.372639	5.71499e-10
ENSG00000073111	MCM2	1.06402	4.05539e-72	0.564261	7.93593e-20
ENSG00000073792	IGF2BP2	1.80017	2.33832e-37	1.14727	1.7086e-14
ENSG00000074211	PPP2R2C	1.48477	1.97337e-31	0.385426	0.00996345
ENSG00000074370	ATP2A3	-1.14079	9.49174e-49	-0.862175	3.15052e-29
ENSG00000074416	MGLL	1.43269	2.02771e-46	-0.411511	0.00130223
ENSG00000074590	NUAK1	1.41627	3.36999e-54	-1.20622	4.76806e-23
ENSG00000075223	SEMA3C	1.17895	2.24545e-176	-1.23577	1.91637e-187
ENSG00000075275	CELSR1	1.07344	8.86824e-33	0.0162117	0.911119
ENSG00000075618	FSCN1	1.31711	2.20936e-12	0.620284	0.0037036
ENSG00000075884	ARHGAP15	-1.80392	4.24836e-58	-0.00411517	0.978975
ENSG00000077522	ACTN2	1.58283	4.14686e-07	2.00627	5.15281e-11
ENSG00000077713	SLC25A43	0.578039	1.5675e-05	1.60018	3.58346e-41
ENSG00000078081	LAMP3	-1.13314	3.3254e-11	-1.8793	6.07593e-24
ENSG00000078295	ADCY2	-0.0560135	0.823884	-1.6146	1.51153e-15
ENSG00000078725	BRINP1	0.336605	0.232818	1.88807	1.04555e-18
ENSG00000079841	RIMS1	-1.09849	2.89704e-09	-1.64239	7.63935e-17
ENSG00000080200	CRYBG3	-1.111	2.28515e-73	-0.411184	1.57999e-11
ENSG00000081041	CXCL2	1.1355	0.00141477	-0.190006	0.690167
ENSG00000081181	ARG2	0.259481	0.0859557	1.23741	2.95337e-23
ENSG00000081870	HSPB11	-0.780778	3.52894e-35	1.03758	3.66521e-81
ENSG00000082175	PGR	2.46155	1.94476e-137	0.100252	0.44539
ENSG00000082397	EPB41L3	1.65196	4.60607e-35	-0.0376148	0.871779
ENSG00000083720	OXCT1	1.60952	4.75915e-16	1.48253	1.96308e-13
ENSG00000084207	GSTP1	-2.21717	4.73706e-11	-2.30721	9.06373e-12
ENSG00000084628	NKAIN1	3.33384	5.40584e-44	0.675736	0.0340874
ENSG00000084636	COL16A1	1.12065	1.35821e-39	-0.105761	0.371754
ENSG00000084731	KIF3C	1.33556	5.35561e-10	0.0433519	0.905051
ENSG00000085840	ORC1	1.26439	5.21719e-16	0.995357	8.22814e-10
ENSG00000086062	B4GALT1	1.02772	2.02547e-07	-0.111396	0.676676
ENSG00000086548	CEACAM6	-0.577488	1.71888e-10	-1.68775	2.87698e-63
ENSG00000089127	OAS1	0.528968	0.0421162	-1.35475	2.24779e-07
ENSG00000089685	BIRC5	1.05661	2.35895e-59	0.859475	1.48838e-38
ENSG00000089820	ARHGAP4	-0.0303674	0.735369	-1.45827	5.32079e-85
ENSG00000090376	IRAK3	-1.53454	6.46768e-10	-1.95741	2.66836e-14
ENSG00000090382	LYZ	-1.00397	0.00482607	-1.70383	9.16463e-07
ENSG00000090530	P3H2	-0.99591	0.00106159	3.22941	6.80033e-51
ENSG00000090534	THPO	1.75992	3.08249e-08	-0.796665	0.0367065
ENSG00000090539	CHRD	2.23343	2.88712e-56	-0.969904	5.36116e-07
ENSG00000092421	SEMA6A	1.3191	4.11935e-13	0.451911	0.0344736
ENSG00000093009	CDC45	1.17176	7.89366e-29	1.3485	2.04428e-38
ENSG00000093144	ECHDC1	-1.82124	5.79515e-25	1.0857	9.3246e-16
ENSG00000095209	TMEM38B	1.21809	3.9804e-52	0.405502	4.4899e-06
ENSG00000095637	SORBS1	1.18339	1.30903e-18	-0.253466	0.168306
ENSG00000095739	BAMBI	-2.56785	0	-0.276311	6.05063e-08
ENSG00000096006	CRISP3	0.0689521	0.248973	-1.87903	1.43153e-301
ENSG00000099139	PCSK5	-1.51439	2.68247e-05	-1.07839	0.004117
ENSG00000099953	MMP11	1.07312	9.64182e-09	0.633727	0.00204048
ENSG00000099954	CECR2	0.919473	6.43229e-13	-1.12059	6.06102e-13
ENSG00000099957	P2RX6	-1.4844	1.47403e-05	-1.86156	5.38664e-08
ENSG00000099958	DERL3	-0.502503	0.099333	-1.06523	0.000323088
ENSG00000100003	SEC14L2	1.80396	2.69699e-64	1.15456	5.28017e-24
ENSG00000100078	PLA2G3	-0.219738	0.532268	1.42131	2.90184e-08
ENSG00000100097	LGALS1	1.04442	3.29644e-73	0.872455	8.65571e-51
ENSG00000100167	42616	1.00301	4.36246e-05	-0.456253	0.1262
ENSG00000100526	CDKN3	1.05709	1.35999e-42	0.682367	2.70051e-17
ENSG00000100558	PLEK2	1.08159	4.15812e-12	0.693203	3.82749e-05
ENSG00000100605	ITPK1	1.28721	3.74123e-122	0.218297	0.000983295
ENSG00000101017	CD40	-0.522514	0.0426022	-2.05616	2.14519e-14
ENSG00000101040	ZMYND8	-0.463884	6.19539e-15	-1.22436	7.42308e-93
ENSG00000101057	MYBL2	1.02464	2.23118e-58	1.14363	9.46946e-73
ENSG00000101098	RIMS4	1.36253	3.82219e-28	-0.250297	0.132611
ENSG00000101187	SLCO4A1	1.4925	7.84877e-08	-0.821482	0.0192677
ENSG00000101230	ISM1	-1.5195	8.99333e-11	0.838264	2.04708e-05
ENSG00000101311	FERMT1	0.996398	2.98259e-12	1.08908	2.01061e-14
ENSG00000101412	E2F1	0.711783	6.15858e-27	1.04109	3.99685e-59
ENSG00000101773	RBBP8	3.08536	0	0.902142	1.9291e-40
ENSG00000101846	STS	0.67675	3.66945e-24	-2.24988	7.46349e-124
ENSG00000101850	GPR143	0.209145	0.37034	-1.02276	3.46571e-06
ENSG00000101856	PGRMC1	-0.248052	0.000177656	1.37251	1.781e-119
ENSG00000101958	GLRA2	-2.23716	7.49418e-11	-0.6216	0.106546
ENSG00000101986	ABCD1	-0.0348313	0.776367	-1.04163	3.47518e-25
ENSG00000102003	SYP	-1.68021	1.24417e-38	-1.07216	1.37413e-18
ENSG00000102032	RENBP	1.83228	5.35912e-13	0.324929	0.341185
ENSG00000102243	VGLL1	-2.08355	6.00553e-18	-0.953454	2.41043e-05
ENSG00000102265	TIMP1	-0.363513	0.000108609	1.031	1.48838e-38
ENSG00000102287	GABRE	-1.33274	1.73832e-14	1.05076	2.74101e-13
ENSG00000102699	PARP4	1.11827	4.13346e-16	-0.208278	0.273523
ENSG00000102755	FLT1	2.55734	1.00874e-28	-0.288914	0.41734
ENSG00000103253	HAGHL	0.471904	6.88366e-09	1.00787	2.36088e-39
ENSG00000103490	PYCARD	1.65043	2.61345e-63	-0.498671	1.51691e-05
ENSG00000103528	SYT17	1.01736	1.92514e-13	-1.11582	5.88966e-11
ENSG00000103888	CEMIP	-1.26348	9.27138e-06	-1.2128	2.48139e-05
ENSG00000104219	ZDHHC2	2.08063	2.23234e-13	0.645949	0.0621735
ENSG00000104419	NDRG1	-2.68898	1.47739e-148	-2.8393	6.94728e-157
ENSG00000104490	NCALD	-1.1053	2.17944e-19	-0.424376	0.000475891
ENSG00000105048	TNNT1	1.12894	1.95385e-40	-0.0230664	0.870137
ENSG00000105137	SYDE1	-1.03603	4.24626e-06	0.00589872	0.985967
ENSG00000105278	ZFR2	0.0252618	0.933688	-1.74652	7.60181e-13
ENSG00000105329	TGFB1	1.07522	1.02565e-08	-0.563496	0.0174685
ENSG00000105357	MYH14	0.667105	1.25441e-24	-1.08634	2.401e-45
ENSG00000105409	ATP1A3	0.505078	0.0772084	1.10199	1.59887e-05
ENSG00000105497	ZNF175	0.0419594	0.852299	-1.0459	6.23265e-09
ENSG00000105523	FAM83E	-1.32596	3.8681e-05	-1.72721	1.015e-07
ENSG00000105707	HPN	1.04572	1.35821e-39	0.669823	1.51324e-15
ENSG00000105711	SCN1B	1.28043	2.78797e-11	0.82591	6.70133e-05
ENSG00000106003	LFNG	1.28328	6.32322e-30	0.0750819	0.660026
ENSG00000106069	CHN2	0.557754	0.00119201	-1.27907	7.19498e-11
ENSG00000106541	AGR2	1.07148	1.11777e-85	0.658358	1.6872e-32
ENSG00000107014	RLN2	1.25984	7.22588e-10	1.75055	4.31915e-19
ENSG00000107438	PDLIM1	1.08779	1.04195e-34	-0.782132	3.8256e-13
ENSG00000107518	ATRNL1	1.18762	6.80558e-06	1.22553	3.78129e-06
ENSG00000107562	CXCL12	3.0954	0	1.76736	1.21613e-143
ENSG00000107731	UNC5B	0.660038	3.55958e-08	-1.19009	2.97675e-19
ENSG00000107738	C10orf54	-0.518039	0.0176921	-1.82056	1.51925e-15
ENSG00000107968	MAP3K8	1.01493	2.79788e-14	-0.410477	0.0147327
ENSG00000107984	DKK1	1.21208	5.08089e-06	0.946336	0.000684231
ENSG00000108231	LGI1	-1.50451	1.52819e-05	0.780725	0.0251143
ENSG00000108352	RAPGEFL1	1.88484	7.71033e-127	0.975361	7.04094e-30
ENSG00000108786	HSD17B1	-1.42101	6.48937e-69	0.21283	0.00629201
ENSG00000108797	CNTNAP1	1.21925	1.626e-35	0.510618	2.21038e-06
ENSG00000108830	RND2	0.331311	0.206606	1.17204	6.15284e-08
ENSG00000108924	HLF	-1.19759	2.3475e-07	0.385052	0.100702
ENSG00000109063	MYH3	-1.10112	0.000896573	-1.18912	0.000362497
ENSG00000109182	CWH43	2.30039	3.57769e-13	-0.128399	0.795844
ENSG00000109265	KIAA1211	1.64925	1.29788e-18	0.835513	5.50806e-05
ENSG00000109321	AREG	1.73738	1.29e-77	0.221277	0.080024
ENSG00000109452	INPP4B	1.26197	3.98519e-101	0.337903	3.13547e-07
ENSG00000109610	SOD3	-1.19064	8.11049e-122	0.376949	4.04814e-15
ENSG00000109819	PPARGC1A	-1.40497	3.5657e-20	0.489374	0.000286124
ENSG00000110042	DTX4	2.30052	4.60645e-89	-0.0738045	0.701293
ENSG00000110195	FOLR1	-0.529422	9.06596e-07	-2.09804	3.57614e-65
ENSG00000110484	SCGB2A2	3.80661	3.21886e-44	-0.726781	0.0569102
ENSG00000110693	SOX6	-1.00253	0.000918364	-0.292294	0.400528
ENSG00000110852	CLEC2B	-2.08687	2.61314e-98	1.74618	7.21761e-145
ENSG00000111145	ELK3	0.321254	0.108396	-1.08075	2.03184e-07
ENSG00000111331	OAS3	1.15168	3.02726e-27	-0.158854	0.237184
ENSG00000111335	OAS2	0.506642	4.14672e-07	-1.33292	6.97243e-34
ENSG00000111339	ART4	-0.268735	0.386958	1.02549	2.02073e-05
ENSG00000111341	MGP	0.466452	2.44587e-18	1.36824	2.2171e-152
ENSG00000111344	RASAL1	0.905305	0.00024862	-1.01572	0.000491105
ENSG00000111452	ADGRD1	1.50428	7.71171e-09	-0.322929	0.369883
ENSG00000111674	ENO2	1.06	1.91474e-09	0.332922	0.127795
ENSG00000111728	ST8SIA1	-0.108523	0.511152	1.57611	1.15855e-43
ENSG00000111834	RSPH4A	-1.04925	1.33204e-08	-0.62335	0.000796534
ENSG00000111859	NEDD9	-1.20692	2.35776e-18	0.436165	0.000371852
ENSG00000111961	SASH1	-0.863349	6.88819e-37	-1.25856	1.61129e-71
ENSG00000112137	PHACTR1	1.18289	7.85355e-30	0.604103	6.61445e-08
ENSG00000112139	MDGA1	1.8403	8.227e-38	0.287278	0.142537
ENSG00000112149	CD83	1.14924	1.1383e-11	0.245	0.273457
ENSG00000112183	RBM24	1.72089	1.69854e-51	1.5392	7.10065e-40
ENSG00000112294	ALDH5A1	1.00561	7.34904e-38	-0.0746839	0.511176
ENSG00000112312	GMNN	1.18992	9.66121e-41	0.993471	1.7497e-27
ENSG00000112394	SLC16A10	-0.846468	6.86952e-10	-1.35851	7.67708e-22
ENSG00000112759	SLC29A1	1.34657	1.03053e-59	-0.0379452	0.781611
ENSG00000113083	LOX	1.03407	3.4455e-05	0.673557	0.0120691
ENSG00000113140	SPARC	2.21632	2.63532e-12	-0.323044	0.467319
ENSG00000113212	PCDHB7	-1.2761	4.97267e-08	0.138498	0.62604
ENSG00000113594	LIFR	1.53689	2.1008e-20	-0.839682	8.24433e-05
ENSG00000113657	DPYSL3	-1.27572	1.82106e-06	0.703065	0.00324112
ENSG00000113739	STC2	0.453321	2.32049e-19	1.76568	0
ENSG00000113763	UNC5A	-1.77729	1.34317e-13	-1.24337	1.25317e-07
ENSG00000113946	CLDN16	-1.52038	2.57191e-45	-0.700796	7.30513e-12
ENSG00000114200	BCHE	-1.63506	1.37826e-09	-2.82649	6.67346e-22
ENSG00000114248	LRRC31	-0.890293	4.55091e-46	-1.42147	2.80455e-105
ENSG00000114450	GNB4	1.06955	1.10273e-125	0.247771	3.7079e-07
ENSG00000114529	C3orf52	1.32794	3.8371e-71	0.130951	0.189915
ENSG00000114698	PLSCR4	1.1987	5.37511e-05	-0.266873	0.510969
ENSG00000114737	CISH	1.03336	6.84507e-21	1.20945	1.19734e-28
ENSG00000114812	VIPR1	-0.162843	0.0122758	-1.19782	2.47489e-79
ENSG00000114854	TNNC1	0.205651	0.579632	1.24992	1.00201e-05
ENSG00000114861	FOXP1	0.0276901	0.7325	-1.13691	1.40495e-66
ENSG00000115009	CCL20	0.528533	0.000306886	-2.15964	4.47639e-30
ENSG00000115112	TFCP2L1	4.2732	2.99458e-77	0.815159	0.00632232
ENSG00000115129	TP53I3	0.748927	1.00446e-54	1.16903	1.23886e-134
ENSG00000115290	GRB14	-0.204291	0.323718	-1.97834	3.55317e-23
ENSG00000115423	DNAH6	-1.70585	2.39229e-13	-0.888771	7.72316e-05
ENSG00000115474	KCNJ13	-0.761444	0.0104899	-1.27324	1.73754e-05
ENSG00000115525	ST3GAL5	1.07947	3.25726e-08	0.0174595	0.959402
ENSG00000115594	IL1R1	-1.46257	5.41042e-83	-1.67561	1.53334e-103
ENSG00000115641	FHL2	1.21598	2.77798e-142	1.06323	3.033e-105
ENSG00000115828	QPCT	1.51822	1.07656e-40	-0.736808	4.06618e-07
ENSG00000115963	RND3	-1.22973	6.26245e-52	0.456133	4.9299e-10
ENSG00000116016	EPAS1	-1.39207	4.34155e-153	-0.354544	3.32774e-11
ENSG00000116017	ARID3A	1.19377	4.37258e-43	-0.349448	0.00129068
ENSG00000116106	EPHA4	-3.11403	6.31072e-241	0.0702183	0.353723
ENSG00000116667	C1orf21	-0.965012	4.81607e-11	1.57774	6.27864e-46
ENSG00000116701	NCF2	-0.178198	0.316093	2.00823	3.43054e-64
ENSG00000116711	PLA2G4A	-2.34603	8.81832e-68	0.85596	1.23234e-20
ENSG00000116729	WLS	2.49038	1.08863e-38	1.73758	8.33689e-18
ENSG00000116774	OLFML3	1.79231	0	1.33559	8.95018e-274
ENSG00000116990	MYCL	-1.37705	2.39822e-20	-0.402121	0.00690179
ENSG00000116991	SIPA1L2	0.804851	3.42407e-72	-1.3291	2.11298e-133
ENSG00000117114	ADGRL2	-2.78966	1.36091e-127	0.59665	1.52681e-12
ENSG00000117115	PADI2	-1.38505	7.72238e-41	-1.06103	2.70878e-25
ENSG00000117122	MFAP2	-0.926989	1.012e-05	1.05128	5.84582e-10
ENSG00000117228	GBP1	1.0562	5.3249e-06	0.089818	0.796149
ENSG00000117399	CDC20	1.1565	2.66337e-68	1.01234	8.18309e-51
ENSG00000117407	ARTN	1.01774	1.53288e-07	1.10834	9.94451e-09
ENSG00000117472	TSPAN1	-0.282483	0.00222647	-1.20003	1.25183e-36
ENSG00000117479	SLC19A2	0.194891	0.000255014	-1.78987	2.84141e-215
ENSG00000117525	F3	-1.12941	7.97293e-19	-0.362819	0.00512657
ENSG00000119514	GALNT12	1.105	5.11551e-08	0.690293	0.0016662
ENSG00000119681	LTBP2	-0.356745	0.00196141	-1.13367	3.82446e-22
ENSG00000119782	FKBP1B	0.577299	0.0474289	1.05483	7.65552e-05
ENSG00000119938	PPP1R3C	-0.650422	3.24796e-05	-1.5082	6.17343e-20
ENSG00000120262	CCDC170	1.10684	1.04171e-56	-0.269759	0.00160093
ENSG00000120437	ACAT2	0.378377	6.71273e-07	1.10985	1.5698e-56
ENSG00000120669	SOHLH2	-2.2636	9.71184e-18	-2.41603	3.6262e-19
ENSG00000120875	DUSP4	0.0757326	0.681818	1.09915	1.17377e-17
ENSG00000121552	CSTA	1.50328	1.60278e-06	-0.0533892	0.916647
ENSG00000121753	ADGRB2	1.21619	5.75341e-66	0.975741	3.30969e-41
ENSG00000121807	CCR2	-1.72166	1.7043e-09	-0.316359	0.32385
ENSG00000122644	ARL4A	-0.0367852	0.749516	-1.44583	5.4575e-50
ENSG00000122711	SPINK4	2.76137	9.71646e-24	0.527029	0.16016
ENSG00000122912	SLC25A16	-1.0586	1.09092e-109	-0.387252	2.22294e-16
ENSG00000122971	ACADS	0.719996	8.27174e-10	-1.0054	4.79199e-13
ENSG00000123094	RASSF8	1.1436	1.13141e-23	-0.065713	0.716605
ENSG00000123124	WWP1	1.52172	5.77006e-55	-0.323261	0.00393967
ENSG00000123384	LRP1	-0.313671	0.0845047	-1.31289	2.56038e-15
ENSG00000123416	TUBA1B	1.11331	2.69359e-88	0.618433	1.7497e-27
ENSG00000123838	C4BPA	-1.90355	1.12355e-13	-1.84266	8.64576e-13
ENSG00000123892	RAB38	0.991645	2.98569e-15	-1.18226	2.49049e-14
ENSG00000124107	SLPI	1.30316	1.65777e-37	-1.79702	1.25172e-38
ENSG00000124126	PREX1	-1.13011	5.47932e-141	0.516233	1.35841e-31
ENSG00000124260	MAGEA10	-1.79648	1.21824e-11	-1.92339	9.55055e-13
ENSG00000124479	NDP	0.570938	2.56605e-05	-2.18282	7.18479e-37
ENSG00000124490	CRISP2	-0.15481	0.6615	-1.69626	2.74053e-08
ENSG00000124496	TRERF1	0.386366	0.000298456	-1.18119	7.91864e-26
ENSG00000124593	PRICKLE4	-1.13009	3.10514e-30	-0.807323	2.11211e-16
ENSG00000124749	COL21A1	1.12751	3.9336e-20	0.215554	0.164772
ENSG00000124813	RUNX2	1.34554	1.34293e-11	0.253319	0.323397
ENSG00000125266	EFNB2	-1.65285	1.18877e-41	-0.997903	7.61093e-18
ENSG00000125730	C3	-0.164137	0.0805589	-1.04933	1.74587e-37
ENSG00000125780	TGM3	0.00113381	0.997613	-1.41933	1.75739e-08
ENSG00000125820	NKX2-2	0.337993	0.244075	-1.72649	2.53942e-09
ENSG00000125879	OTOR	-1.67748	1.47113e-32	0.572405	1.15092e-06
ENSG00000126010	GRPR	2.73972	5.35006e-97	1.68157	6.31976e-33
ENSG00000126561	STAT5A	0.982274	2.01938e-20	-1.09019	4.70996e-17
ENSG00000126709	IFI6	-0.0584517	0.57609	-1.25754	8.87907e-49
ENSG00000126778	SIX1	0.161978	0.50445	-1.18869	1.91111e-07
ENSG00000126787	DLGAP5	1.1551	2.08377e-98	0.723261	8.91662e-37
ENSG00000126878	AIF1L	1.03466	1.11556e-38	0.284199	0.00179626
ENSG00000127084	FGD3	2.6218	1.75557e-48	1.07888	1.55652e-07
ENSG00000127561	SYNGR3	1.66966	1.15849e-37	0.737178	4.68337e-07
ENSG00000127920	GNG11	1.09422	5.42422e-65	1.54333	3.8025e-130
ENSG00000127954	STEAP4	-0.952405	2.13063e-22	-1.78892	8.50985e-62
ENSG00000128274	A4GALT	3.09712	5.81309e-43	1.25007	1.59449e-06
ENSG00000128294	TPST2	-0.765766	3.38033e-19	1.15368	3.35541e-59
ENSG00000128394	APOBEC3F	0.45507	0.130173	-1.0928	0.0002986
ENSG00000128567	PODXL	1.16263	3.83255e-15	-0.353558	0.0478175
ENSG00000128656	CHN1	2.29235	9.0258e-24	-0.830383	0.00861062
ENSG00000129151	BBOX1	1.28952	0.000101651	-0.170042	0.715475
ENSG00000129226	CD68	-1.46104	3.15966e-06	-1.88379	2.55986e-09
ENSG00000129451	KLK10	-2.37586	1.2381e-19	-2.04593	2.018e-15
ENSG00000129654	FOXJ1	-1.7889	1.16358e-84	-1.12808	2.39335e-40
ENSG00000129675	ARHGEF6	-1.55403	3.07202e-47	0.4968	5.34845e-08
ENSG00000129951	PLPPR3	1.25772	4.82065e-20	-0.252276	0.171919
ENSG00000129988	LBP	-1.7781	3.16888e-59	-2.70718	1.11731e-106
ENSG00000129990	SYT5	-1.01305	0.000436681	-1.00826	0.00053717
ENSG00000130558	OLFM1	3.95216	0	2.00894	1.09665e-88
ENSG00000130635	COL5A1	-1.02893	3.12471e-11	-1.21684	1.22454e-14
ENSG00000130649	CYP2E1	-0.995357	0.00113511	-1.29331	2.43656e-05
ENSG00000130707	ASS1	1.12029	9.075e-150	0.12134	0.0136418
ENSG00000130720	FIBCD1	0.787214	2.13207e-05	-1.58192	8.17986e-13
ENSG00000131187	F12	1.46283	8.55985e-13	-0.100247	0.757222
ENSG00000131477	RAMP2	-1.02477	0.00223045	-1.36821	4.1632e-05
ENSG00000131831	RAI2	1.25259	5.20003e-05	0.0471107	0.925716
ENSG00000132026	RTBDN	-1.04847	0.0025322	-0.022708	0.96515
ENSG00000132329	RAMP1	0.225211	0.558393	-1.29499	0.000149974
ENSG00000132357	CARD6	-1.56876	3.69385e-11	-0.998739	1.71111e-05
ENSG00000132386	SERPINF1	-1.56653	1.29319e-21	0.328847	0.0276572
ENSG00000132561	MATN2	0.292948	9.17373e-20	-1.55504	0
ENSG00000132681	ATP1A4	-0.516015	0.0244243	-1.29113	1.93882e-08
ENSG00000133135	RNF128	-2.15011	1.07441e-33	0.514592	0.000561329
ENSG00000133321	RARRES3	-0.374272	0.0039175	-1.29039	3.99191e-23
ENSG00000133328	HRASLS2	-0.113174	0.725045	-1.40117	3.70145e-07
ENSG00000133687	TMTC1	1.93481	7.91958e-196	-4.0771	7.49721e-157
ENSG00000133710	SPINK5	2.77545	7.84674e-58	-1.01221	4.603e-05
ENSG00000133962	CATSPERB	-0.273828	0.133987	-1.55024	1.79697e-17
ENSG00000134115	CNTN6	0.5671	0.144017	1.67418	4.55123e-07
ENSG00000134138	MEIS2	-0.37501	0.0330667	-1.14944	9.33179e-11
ENSG00000134240	HMGCS2	-0.549694	8.78489e-20	1.38492	1.34482e-150
ENSG00000134326	CMPK2	1.83259	1.66728e-11	0.058917	0.899724
ENSG00000134339	SAA2	1.15744	2.93277e-59	-2.66714	3.68135e-114
ENSG00000134352	IL6ST	1.26358	0	-0.00652464	0.869644
ENSG00000134470	IL15RA	1.12837	8.17642e-10	0.410237	0.061626
ENSG00000134531	EMP1	-0.426402	0.0633728	-1.38679	8.83883e-10
ENSG00000134532	SOX5	1.21268	0.000337909	1.5023	5.49437e-06
ENSG00000134533	RERG	2.05045	9.23653e-224	0.229795	0.00395086
ENSG00000134668	SPOCD1	0.988576	5.17424e-35	1.05246	1.93518e-39
ENSG00000134690	CDCA8	1.02807	1.25703e-40	0.809139	2.66177e-24
ENSG00000134755	DSC2	1.30807	6.73986e-46	-0.693279	3.30199e-11
ENSG00000134830	C5AR2	1.19554	7.99248e-72	0.913418	2.9158e-40
ENSG00000134986	NREP	1.40734	3.73387e-79	-0.528918	2.78378e-08
ENSG00000135046	ANXA1	1.1215	2.65454e-29	-0.302333	0.0141337
ENSG00000135047	CTSL	1.18667	5.0559e-19	-0.360113	0.0284234
ENSG00000135063	FAM189A2	2.3244	9.73433e-13	0.690455	0.0777039
ENSG00000135069	PSAT1	2.4837	9.82997e-127	0.14791	0.337129
ENSG00000135111	TBX3	-0.588169	5.88923e-07	-1.28628	1.43608e-25
ENSG00000135205	CCDC146	-1.06677	1.77235e-12	-1.08269	1.63197e-12
ENSG00000135218	CD36	-1.28391	3.91805e-35	-2.34355	8.76333e-89
ENSG00000135363	LMO2	0.35992	0.299541	-1.564	2.09551e-06
ENSG00000135404	CD63	1.1244	2.47347e-82	0.247675	0.000100849
ENSG00000135406	PRPH	1.4397	1.58258e-07	-0.800891	0.0188504
ENSG00000135447	PPP1R1A	0.483036	0.235285	2.03532	1.00537e-09
ENSG00000135547	HEY2	1.36815	3.69712e-07	-0.531414	0.130447
ENSG00000135549	PKIB	1.21088	2.03284e-43	0.67446	4.59005e-13
ENSG00000135643	KCNMB4	1.42099	2.75015e-40	-0.0364246	0.843287
ENSG00000135905	DOCK10	1.20358	1.38337e-35	-1.6912	4.01901e-38
ENSG00000135917	SLC19A3	-1.02903	3.86708e-05	-0.226513	0.438208
ENSG00000135929	CYP27A1	-0.102972	0.68514	-2.78397	1.56721e-29
ENSG00000136918	WDR38	-1.19543	4.17411e-06	-0.979707	0.000189219
ENSG00000136938	ANP32B	1.1062	9.87767e-12	0.161507	0.446664
ENSG00000136944	LMX1B	1.31074	5.75238e-22	-0.656404	5.16705e-05
ENSG00000136997	MYC	2.2525	1.364e-260	0.92017	1.37316e-37
ENSG00000137103	TMEM8B	0.0846547	0.66326	-1.18881	1.34512e-12
ENSG00000137177	KIF13A	1.13927	1.58298e-172	0.436422	1.96376e-23
ENSG00000137285	TUBB2B	3.93457	6.29343e-52	0.135802	0.771135
ENSG00000137441	FGFBP2	0.425267	0.287787	4.65364	2.83557e-67
ENSG00000137501	SYTL2	2.22235	6.23392e-247	-0.733932	7.26099e-18
ENSG00000137573	SULF1	1.47522	6.26377e-48	1.68346	4.23127e-63
ENSG00000137575	SDCBP	1.08344	6.16371e-100	-0.288592	4.52484e-07
ENSG00000137801	THBS1	1.43576	1.63989e-93	-0.713464	1.72706e-22
ENSG00000137821	LRRC49	2.94906	0	-0.139901	0.261474
ENSG00000137877	SPTBN5	-0.956803	7.82398e-13	-1.04501	1.62531e-14
ENSG00000137965	IFI44	0.912556	0.000143482	-1.36716	1.14906e-06
ENSG00000137968	SLC44A5	0.134723	0.193332	-2.41978	7.57097e-87
ENSG00000137975	CLCA2	-1.61265	1.73469e-33	-0.863934	6.50042e-12
ENSG00000138623	SEMA7A	-1.57884	5.03658e-11	0.0544717	0.8574
ENSG00000138678	GPAT3	1.31407	8.83892e-14	-0.00504174	0.987685
ENSG00000138696	BMPR1B	1.29134	1.46604e-42	-0.403599	0.000784349
ENSG00000138798	EGF	-0.592673	7.88807e-12	-1.30091	3.8922e-46
ENSG00000139117	CPNE8	-1.08795	3.46926e-09	0.647601	7.99189e-05
ENSG00000139144	PIK3C2G	-1.86507	5.38307e-24	-1.38839	7.64931e-15
ENSG00000139174	PRICKLE1	-2.04039	2.89491e-17	0.634772	0.00208204
ENSG00000139209	SLC38A4	-1.13563	0.00209016	-0.458699	NA
ENSG00000139211	AMIGO2	1.50296	7.94793e-218	-1.10011	1.44655e-87
ENSG00000139537	CCDC65	-0.850613	6.00196e-07	-1.26992	6.93535e-13
ENSG00000139547	RDH16	0.580153	1.3744e-27	-2.41326	7.52593e-295
ENSG00000139970	RTN1	-1.7082	1.77182e-10	-0.393933	0.164736
ENSG00000140022	STON2	0.0240694	0.919616	-1.25392	2.78214e-11
ENSG00000140284	SLC27A2	1.4668	9.22995e-07	1.47516	9.64796e-07
ENSG00000140451	PIF1	0.491812	0.00112557	1.03402	8.53251e-14
ENSG00000140519	RHCG	1.00191	0.000102563	-0.188751	0.595589
ENSG00000140798	ABCC12	0.346301	0.000145385	-1.32094	2.43651e-43
ENSG00000141314	RHBDL3	0.184976	0.195856	-1.00065	4.56219e-13
ENSG00000141526	SLC16A3	1.66963	2.43914e-60	-0.0378974	0.826781
ENSG00000141655	TNFRSF11A	-0.839186	3.61497e-08	-1.38177	2.93585e-18
ENSG00000141668	CBLN2	-2.53856	2.5569e-34	-1.02338	3.36462e-08
ENSG00000141682	PMAIP1	1.04198	1.42788e-05	0.0831656	0.820561
ENSG00000141753	IGFBP4	1.97178	1.82596e-92	0.642686	8.53285e-10
ENSG00000141756	FKBP10	-1.97673	4.17516e-70	-2.64254	1.02758e-101
ENSG00000142089	IFITM3	1.27988	4.25509e-20	-1.74977	3.23617e-20
ENSG00000142494	SLC47A1	1.45564	3.01842e-13	0.48004	0.0498579
ENSG00000142798	HSPG2	-1.24508	5.39148e-17	-0.443253	0.00512626
ENSG00000143013	LMO4	1.32873	1.42864e-61	0.858096	4.92916e-25
ENSG00000143126	CELSR2	1.03284	6.53625e-07	0.260432	0.300149
ENSG00000143127	ITGA10	-1.0495	1.2172e-19	-0.856388	1.20539e-13
ENSG00000143147	GPR161	1.25848	5.6767e-27	0.758135	1.37864e-09
ENSG00000143153	ATP1B1	-1.11802	1.30557e-161	-0.359414	4.52206e-18
ENSG00000143344	RGL1	-0.947747	5.25426e-12	1.70136	8.66044e-60
ENSG00000143473	KCNH1	1.95028	1.41741e-49	1.88115	1.41486e-45
ENSG00000143476	DTL	1.04172	5.25741e-56	0.825633	5.92631e-34
ENSG00000143502	SUSD4	0.996785	2.23907e-12	-1.77593	1.09759e-20
ENSG00000143512	HHIPL2	1.76352	1.83387e-11	-0.883617	0.00877414
ENSG00000143546	S100A8	1.00887	2.62947e-62	-1.40501	9.81659e-105
ENSG00000143556	S100A7	2.66152	1.82991e-23	-0.609339	0.0979411
ENSG00000143653	SCCPDH	1.05637	1.31777e-94	-0.857682	2.86926e-52
ENSG00000144045	DQX1	-1.44839	1.23193e-13	-1.68472	5.59055e-17
ENSG00000144355	DLX1	-1.05374	2.40409e-30	-0.0158965	0.906252
ENSG00000144452	ABCA12	1.02299	1.51532e-45	-0.942586	1.4734e-35
ENSG00000144481	TRPM8	-2.1583	3.68259e-34	-0.902468	1.81404e-08
ENSG00000144649	FAM198A	-0.148026	0.0797294	1.46396	9.8839e-118
ENSG00000144824	PHLDB2	1.15664	4.67586e-134	-0.011324	0.889834
ENSG00000144843	ADPRH	1.56131	4.85372e-11	0.0319431	0.938966
ENSG00000144857	BOC	1.51169	5.39686e-23	-0.436879	0.030378
ENSG00000144893	MED12L	-0.160287	0.52303	-1.03692	4.95955e-06
ENSG00000145386	CCNA2	0.922412	5.59283e-49	1.05137	1.07606e-63
ENSG00000145491	ROPN1L	-1.26182	8.44761e-09	-0.930826	2.14713e-05
ENSG00000145794	MEGF10	-2.40469	4.56895e-21	-1.8485	5.84302e-14
ENSG00000145990	GFOD1	1.08717	2.57657e-22	-0.722348	1.44533e-07
ENSG00000146072	TNFRSF21	-1.23144	3.33854e-111	-1.10679	1.16459e-90
ENSG00000146151	HMGCLL1	2.85078	2.48077e-47	0.45091	0.0907324
ENSG00000146197	SCUBE3	-0.0726453	0.643511	-1.63511	1.20304e-35
ENSG00000146233	CYP39A1	1.45962	2.15076e-42	-0.831857	2.27767e-10
ENSG00000146409	SLC18B1	0.667581	0.000126375	1.16151	1.05047e-12
ENSG00000146476	ARMT1	1.03512	3.94337e-59	0.360614	1.46966e-07
ENSG00000146648	EGFR	-1.04778	9.01423e-19	0.603046	2.17251e-08
ENSG00000146670	CDCA5	1.01549	2.51852e-53	0.92585	2.07121e-43
ENSG00000147010	SH3KBP1	2.26571	3.9576e-18	-0.238207	0.555902
ENSG00000147027	TMEM47	-1.34658	9.16853e-13	-0.302835	0.119883
ENSG00000147251	DOCK11	-1.43747	7.12057e-42	0.413078	8.14179e-06
ENSG00000147324	MFHAS1	1.04382	7.26134e-23	0.563909	8.62627e-07
ENSG00000147485	PXDNL	0.957586	0.00343763	1.34993	1.53964e-05
ENSG00000147570	DNAJC5B	2.293	2.46494e-24	-0.602862	0.0552573
ENSG00000147606	SLC26A7	-3.06365	1.26609e-23	-0.889828	0.00266849
ENSG00000147614	ATP6V0D2	-1.02122	0.00289352	-0.87555	0.0125181
ENSG00000147642	SYBU	-1.24983	1.02472e-13	-0.110712	0.583605
ENSG00000147689	FAM83A	0.10905	0.208009	-1.07732	2.52652e-44
ENSG00000147862	NFIB	-1.15508	2.5172e-20	0.479407	0.000271222
ENSG00000148154	UGCG	1.78893	0	0.047227	0.313331
ENSG00000148346	LCN2	-0.23402	0.000123016	-2.61204	0
ENSG00000148541	FAM13C	-1.05284	0.0011705	-0.535939	0.123884
ENSG00000148735	PLEKHS1	0.785149	0.011868	-1.34918	1.84875e-05
ENSG00000148926	ADM	-0.00475993	0.979729	1.23633	5.14693e-29
ENSG00000148965	SAA4	1.77677	4.68289e-08	-0.378829	0.375537
ENSG00000149090	PAMR1	3.31379	0	1.03296	3.60959e-26
ENSG00000149150	SLC43A1	1.36861	2.66253e-05	0.0948425	0.847492
ENSG00000149218	ENDOD1	1.0011	5.31061e-45	0.45358	3.91157e-09
ENSG00000149328	GLB1L2	1.27884	3.79857e-49	-0.0121332	0.938571
ENSG00000149403	GRIK4	0.0614628	0.776699	1.17222	2.58013e-16
ENSG00000149485	FADS1	1.27021	1.82987e-101	0.646049	2.07343e-24
ENSG00000149573	MPZL2	-1.11823	2.65921e-62	0.053351	0.526095
ENSG00000149596	JPH2	-0.444411	2.51107e-05	1.0701	3.48201e-34
ENSG00000149798	CDC42EP2	0.189237	0.446799	-1.37559	1.3917e-08
ENSG00000150594	ADRA2A	3.13149	7.12057e-42	1.65702	1.31084e-10
ENSG00000150667	FSIP1	2.58545	1.2653e-68	-0.051784	0.853025
ENSG00000151025	GPR158	0.728516	3.56123e-23	-1.32402	5.40872e-47
ENSG00000151136	BTBD11	1.05853	2.48683e-07	0.134659	0.644388
ENSG00000151320	AKAP6	-0.704225	1.11798e-13	-1.67744	2.05005e-59
ENSG00000151632	AKR1C2	0.971073	0.000778627	1.71294	2.54838e-10
ENSG00000151692	RNF144A	1.35239	7.45543e-10	0.33994	0.231155
ENSG00000151790	TDO2	2.26274	2.00726e-27	-0.89621	0.00164508
ENSG00000151892	GFRA1	-0.945565	2.32852e-33	1.0726	2.94815e-56
ENSG00000152137	HSPB8	1.5875	4.42787e-233	0.5072	2.0122e-21
ENSG00000152402	GUCY1A2	-1.59185	1.66791e-36	-1.5232	2.23306e-33
ENSG00000152518	ZFP36L2	-1.31532	9.31052e-34	-0.300491	0.0100441
ENSG00000152611	CAPSL	-1.18346	9.01056e-11	-1.30933	1.688e-12
ENSG00000152661	GJA1	1.18562	0.000351575	-0.116562	0.80929
ENSG00000152669	CCNO	-1.00063	3.55698e-44	-0.515632	1.86605e-13
ENSG00000152782	PANK1	1.03225	5.03161e-22	0.508616	1.64028e-05
ENSG00000153071	DAB2	-1.24821	0.00011211	0.323638	0.366648
ENSG00000153094	BCL2L11	-0.0295548	0.88519	-1.03662	5.09346e-11
ENSG00000153132	CLGN	0.300575	0.0102137	-1.66129	2.86768e-41
ENSG00000153246	PLA2R1	-1.02786	1.11621e-31	0.182424	0.0405941
ENSG00000153551	CMTM7	1.19616	2.04142e-08	0.251732	0.382332
ENSG00000153930	ANKFN1	2.04339	4.23336e-30	0.804493	0.000122455
ENSG00000154153	FAM134B	1.07156	9.95977e-48	-0.809926	2.69339e-20
ENSG00000154188	ANGPT1	0.867889	2.62168e-05	1.90789	6.33099e-25
ENSG00000154198	CYP4Z2P	-1.00139	4.2093e-140	-1.76891	0
ENSG00000154269	ENPP3	-1.57658	5.61105e-14	0.516458	0.00644025
ENSG00000154277	UCHL1	1.22892	2.1517e-06	-0.262176	0.471839
ENSG00000154319	FAM167A	0.264637	0.0121386	-1.23033	1.0379e-28
ENSG00000154328	NEIL2	1.29816	8.60399e-18	0.291657	0.136309
ENSG00000154537	FAM27C	0.462837	0.141705	-1.42556	6.0216e-06
ENSG00000154678	PDE1C	-1.36532	4.22613e-09	2.05033	4.66049e-32
ENSG00000154721	JAM2	1.7385	3.99574e-15	-0.0771708	0.835589
ENSG00000154783	FGD5	1.46055	2.50482e-20	-1.83189	2.98411e-18
ENSG00000154930	ACSS1	-1.18326	2.497e-37	-0.171316	0.100891
ENSG00000155254	MARVELD1	1.23371	2.14141e-34	-0.674636	1.54368e-07
ENSG00000155367	PPM1J	1.5157	2.0865e-38	1.15781	2.84163e-21
ENSG00000155380	SLC16A1	1.14848	4.56027e-08	-1.93935	1.69376e-12
ENSG00000155622	XAGE2	-1.48467	1.20289e-31	0.827338	1.3949e-15
ENSG00000155846	PPARGC1B	1.225	2.36619e-13	0.599667	0.00116017
ENSG00000156042	CFAP70	-0.444759	0.00196768	-1.3466	3.03345e-20
ENSG00000156103	MMP16	1.46759	3.00777e-75	-0.991093	1.15529e-24
ENSG00000157064	NMNAT2	-1.28109	3.25932e-16	0.523491	0.000227112
ENSG00000157193	LRP8	0.669013	1.39682e-09	1.3399	4.78121e-39
ENSG00000157303	SUSD3	4.68918	1.89223e-98	1.17598	2.43002e-05
ENSG00000157388	CACNA1D	-1.0881	1.59706e-32	0.147618	0.145714
ENSG00000157502	MUM1L1	1.35541	4.9081e-30	0.901292	6.96002e-13
ENSG00000157514	TSC22D3	-1.38246	6.84827e-53	-0.77398	4.83849e-19
ENSG00000157557	ETS2	1.05612	1.0565e-07	-0.186872	0.512399
ENSG00000157873	TNFRSF14	-0.22174	0.287223	-1.02493	7.45669e-08
ENSG00000158050	DUSP2	1.23204	2.7183e-06	-0.222449	0.557394
ENSG00000158258	CLSTN2	1.03975	1.53486e-17	-0.723686	3.14894e-08
ENSG00000158292	GPR153	1.38304	2.57311e-35	0.376725	0.00482131
ENSG00000158296	SLC13A3	-0.256097	0.349088	-1.16207	4.48164e-06
ENSG00000158445	KCNB1	-4.26061	1.20796e-287	0.938925	1.5087e-60
ENSG00000158486	DNAH3	-1.16212	3.81373e-08	-0.984568	3.52223e-06
ENSG00000158747	NBL1	1.51796	1.08271e-83	0.59558	3.97079e-12
ENSG00000159110	IFNAR2	1.46307	1.21767e-13	0.137792	0.637946
ENSG00000159166	LAD1	0.678909	9.0081e-11	-1.03921	1.57985e-18
ENSG00000159167	STC1	2.84511	2.68451e-126	0.0983849	0.629249
ENSG00000159200	RCAN1	-1.08645	8.91787e-163	0.303553	4.50743e-14
ENSG00000159212	CLIC6	3.09337	2.31362e-91	-0.631356	0.00209739
ENSG00000159625	DRC7	-1.16623	0.000145726	-1.2801	3.64539e-05
ENSG00000159708	LRRC36	-0.740842	0.0201617	-1.37628	1.08513e-05
ENSG00000160180	TFF3	0.793518	6.60327e-18	1.33664	3.18526e-51
ENSG00000160182	TFF1	3.13638	4.21773e-39	1.63061	7.07074e-10
ENSG00000160183	TMPRSS3	1.46114	4.04776e-16	0.806815	4.90887e-05
ENSG00000160191	PDE9A	0.311327	0.235723	-1.64591	8.21779e-10
ENSG00000160255	ITGB2	-0.982683	0.000190766	-1.49545	3.18906e-08
ENSG00000160293	VAV2	1.18316	1.0988e-43	0.127739	0.243501
ENSG00000160339	FCN2	-1.63321	4.22811e-15	-1.30714	1.65526e-10
ENSG00000161031	PGLYRP2	1.00829	4.8133e-18	1.51196	7.81949e-42
ENSG00000161270	NPHS1	-0.0448799	0.834011	-2.03104	2.04869e-27
ENSG00000161682	FAM171A2	1.40544	2.52379e-14	0.376955	0.103587
ENSG00000161905	ALOX15	-0.373427	0.0322202	-1.06834	4.75086e-10
ENSG00000162078	ZG16B	-1.88843	1.31853e-273	-1.99925	1.34788e-303
ENSG00000162104	ADCY9	1.00928	1.91289e-62	0.184276	0.00942915
ENSG00000162148	PPP1R32	-0.913161	5.67665e-07	-1.13498	1.12169e-09
ENSG00000162174	ASRGL1	0.357024	0.0478775	-1.28985	2.56657e-11
ENSG00000162366	PDZK1IP1	0.320026	1.03047e-05	-1.46451	2.25695e-74
ENSG00000162545	CAMK2N1	0.21917	0.0015942	-1.29847	7.9963e-64
ENSG00000162552	WNT4	0.267455	0.0740216	-1.08816	3.94855e-12
ENSG00000162670	BRINP3	-1.43424	2.37128e-09	-0.994249	3.12783e-05
ENSG00000162779	AXDND1	-1.17206	2.97988e-05	-0.174572	0.610532
ENSG00000162817	C1orf115	-1.08347	2.844e-139	-0.189964	1.38408e-05
ENSG00000162896	PIGR	-1.50274	2.2687e-43	-2.82879	6.45276e-103
ENSG00000163053	SLC16A14	-1.09625	1.53391e-19	-2.2295	2.12334e-59
ENSG00000163171	CDC42EP3	-1.81264	2.27009e-142	0.880719	1.69498e-60
ENSG00000163218	PGLYRP4	0.106173	0.55785	-2.32303	3.00784e-35
ENSG00000163220	S100A9	0.79135	7.04062e-40	-1.60027	1.5247e-152
ENSG00000163251	FZD5	-0.519268	0.00123822	-1.18966	2.35281e-13
ENSG00000163354	DCST2	-1.21443	4.94541e-07	-0.954614	8.89814e-05
ENSG00000163364	LINC01116	1.32169	1.91121e-16	-1.054	6.068e-07
ENSG00000163393	SLC22A15	1.16775	1.27014e-05	-0.168588	0.666052
ENSG00000163435	ELF3	-1.42912	3.54909e-137	-0.790415	1.80439e-46
ENSG00000163485	ADORA1	1.96705	8.6981e-15	0.772215	0.01
ENSG00000163491	NEK10	1.2647	2.42195e-09	-0.423746	0.131326
ENSG00000163517	HDAC11	1.32696	1.03441e-53	0.450932	4.47266e-06
ENSG00000163564	PYHIN1	-1.34501	5.1516e-07	-0.931317	0.000539867
ENSG00000163631	ALB	0	1	2.7044	2.23105e-15
ENSG00000163734	CXCL3	1.36233	0.000167643	0.218896	NA
ENSG00000163739	CXCL1	1.73252	4.1666e-07	0.0853597	0.870062
ENSG00000163873	GRIK3	1.11774	1.75718e-82	0.245327	0.000178662
ENSG00000163923	RPL39L	1.0488	9.3395e-39	0.197462	0.0474728
ENSG00000163993	S100P	1.71022	4.59481e-73	-2.06209	8.29564e-53
ENSG00000164038	SLC9B2	1.00059	3.42497e-10	0.0970813	0.677086
ENSG00000164056	SPRY1	-1.4649	1.39436e-23	-0.558725	0.000106453
ENSG00000164104	HMGB2	1.01703	6.70486e-51	0.746212	5.22126e-27
ENSG00000164120	HPGD	0.295989	0.209172	1.49562	6.72534e-16
ENSG00000164128	NPY1R	2.03676	2.38457e-104	1.24744	1.21909e-35
ENSG00000164129	NPY5R	1.41324	9.16144e-08	1.14865	3.27034e-05
ENSG00000164176	EDIL3	2.16914	9.27442e-20	-0.0293324	0.946682
ENSG00000164188	RANBP3L	-1.0594	4.64347e-14	0.417766	0.00144154
ENSG00000164300	SERINC5	1.25246	3.14983e-82	-0.353601	1.54578e-06
ENSG00000164309	CMYA5	-0.765304	1.00234e-06	-1.33429	1.06754e-17
ENSG00000164362	TERT	-0.237202	0.588812	1.28192	0.000208303
ENSG00000164440	TXLNB	0.272134	0.0986605	-1.50085	4.28201e-18
ENSG00000164611	PTTG1	0.968161	5.2905e-43	1.02032	1.74011e-47
ENSG00000164626	KCNK5	2.69163	5.32709e-39	1.62728	5.86359e-13
ENSG00000164741	DLC1	0.540186	0.11225	2.35195	1.15264e-17
ENSG00000164742	ADCY1	1.61648	2.03482e-31	-0.0478904	0.842115
ENSG00000164930	FZD6	1.40434	2.53176e-05	3.0712	3.34576e-24
ENSG00000165025	SYK	1.28523	7.03776e-44	0.155205	0.216803
ENSG00000165029	ABCA1	-0.162622	0.104916	-1.36347	1.04059e-43
ENSG00000165118	C9orf64	1.43438	1.14895e-33	0.732684	1.47259e-08
ENSG00000165140	FBP1	0.598726	1.38074e-19	-1.01191	2.22407e-41
ENSG00000165164	CFAP47	-0.978898	1.39014e-08	-1.01923	5.85958e-09
ENSG00000165186	PTCHD1	-1.27464	7.27217e-14	-1.40209	7.55643e-16
ENSG00000165233	CARD19	1.85282	3.2983e-61	0.775888	8.34227e-10
ENSG00000165244	ZNF367	1.34733	6.85407e-37	0.894573	1.19483e-15
ENSG00000165272	AQP3	-0.0614737	0.653881	-1.82648	3.89818e-48
ENSG00000165309	ARMC3	-1.09317	2.77268e-06	-1.01579	1.60701e-05
ENSG00000165449	SLC16A9	2.57296	2.69109e-55	0.914835	1.88253e-06
ENSG00000165555	NOXRED1	-0.0932938	0.768776	-1.01393	0.000137866
ENSG00000165655	ZNF503	-1.83469	1.99927e-38	-0.254851	0.0712545
ENSG00000165685	TMEM52B	-1.79574	1.29317e-28	1.69143	1.60197e-52
ENSG00000165816	VWA2	1.7079	1.0689e-10	-0.454975	0.195992
ENSG00000165863	C10orf82	1.05808	1.4329e-13	-0.0977326	0.650437
ENSG00000165949	IFI27	0.565753	0.00444513	-1.3551	4.16157e-10
ENSG00000166025	AMOTL1	-2.19513	6.17224e-37	-0.701876	4.3668e-06
ENSG00000166033	HTRA1	1.69294	3.4782e-26	1.45236	9.24057e-19
ENSG00000166046	TCP11L2	0.138756	0.197066	-1.2397	1.25417e-31
ENSG00000166106	ADAMTS15	1.06722	1.35176e-65	-1.47598	7.66403e-80
ENSG00000166183	ASPG	0.152592	0.352567	-1.14931	2.37575e-15
ENSG00000166250	CLMP	0.53779	0.00223007	1.40263	8.33915e-20
ENSG00000166278	C2	-0.482527	0.0616761	-1.37883	4.17833e-08
ENSG00000166289	PLEKHF1	-1.18893	5.32633e-25	0.665319	4.78084e-11
ENSG00000166401	SERPINB8	1.01559	1.79331e-07	0.15146	0.577675
ENSG00000166426	CRABP1	1.58569	2.779e-06	-0.129782	0.794906
ENSG00000166450	PRTG	1.03284	0.000231287	0.207496	0.581422
ENSG00000166509	CLEC3A	2.12391	6.45164e-140	-3.8421	1.02638e-81
ENSG00000166689	PLEKHA7	-1.07961	2.69119e-44	0.0209624	0.84192
ENSG00000166780	C16orf45	-0.11239	0.424096	-1.98556	4.41234e-47
ENSG00000166803	KIAA0101	0.673299	6.40681e-14	1.06116	9.83334e-34
ENSG00000166823	MESP1	-1.66344	1.921e-08	-0.660215	0.030919
ENSG00000166927	MS4A7	-1.76244	3.96129e-12	-1.57961	5.06123e-10
ENSG00000167157	PRRX2	1.98869	4.48092e-14	-0.390866	0.29323
ENSG00000167191	GPRC5B	1.01706	2.8453e-05	-1.06655	0.000163102
ENSG00000167207	NOD2	1.59546	1.28727e-69	0.573563	1.54153e-08
ENSG00000167244	IGF2	2.9973	9.15672e-31	-0.980386	0.00207164
ENSG00000167460	TPM4	-0.839416	7.96719e-09	-1.43648	2.98558e-21
ENSG00000167552	TUBA1A	1.11712	2.34954e-90	0.381098	6.12005e-11
ENSG00000167588	GPD1	-1.60059	2.29412e-21	-0.129916	0.490881
ENSG00000167600	CYP2S1	1.83086	5.00455e-11	1.68398	3.23075e-09
ENSG00000167653	PSCA	-1.09874	5.76122e-05	-1.12411	4.52119e-05
ENSG00000167693	NXN	-0.23317	0.0178081	1.09963	4.07201e-43
ENSG00000167695	FAM57A	1.17147	3.02262e-15	0.772616	1.14827e-06
ENSG00000167757	KLK11	-1.39508	6.99741e-06	-1.19266	0.0001416
ENSG00000168016	TRANK1	1.12733	2.05704e-11	-0.534202	0.00802598
ENSG00000168078	PBK	1.19663	1.14632e-39	0.99697	6.21605e-27
ENSG00000168140	VASN	-1.53436	2.38634e-52	-0.729638	1.25942e-14
ENSG00000168297	PXK	1.17883	1.31576e-93	1.66821	2.4137e-197
ENSG00000168301	KCTD6	1.09401	2.21796e-34	0.653671	9.05729e-12
ENSG00000168306	ACOX2	1.54632	1.11476e-13	1.25999	6.7892e-09
ENSG00000168350	DEGS2	0.106317	0.0224837	-1.04056	3.208e-130
ENSG00000168477	TNXB	-0.301636	0.320423	-2.60473	5.43477e-20
ENSG00000168539	CHRM1	-1.20692	5.5035e-31	-2.04409	6.17182e-70
ENSG00000168671	UGT3A2	1.22572	2.02255e-06	-0.407488	0.2196
ENSG00000168675	LDLRAD4	-0.153215	0.00218416	-1.01793	8.62671e-93
ENSG00000168743	NPNT	0.484091	1.1793e-25	-1.31637	3.54549e-140
ENSG00000168772	CXXC4	0.369875	0.0567621	-3.22293	2.35884e-38
ENSG00000168785	TSPAN5	-1.68234	9.86544e-59	0.469405	1.47756e-07
ENSG00000169026	MFSD7	-1.03872	1.88661e-51	-1.03874	1.29319e-50
ENSG00000169047	IRS1	2.41046	0	0.969932	3.02281e-49
ENSG00000169059	VCX3A	-1.77785	1.89269e-17	-1.65482	2.56925e-15
ENSG00000169064	ZBBX	-0.844581	0.000294057	-1.10693	2.47376e-06
ENSG00000169245	CXCL10	0.304474	0.413902	-1.11176	0.00116002
ENSG00000169258	GPRIN1	1.22767	7.73251e-21	0.827019	3.12056e-09
ENSG00000169359	SLC33A1	-0.307237	6.264e-07	-1.46821	5.08514e-108
ENSG00000169403	PTAFR	1.59086	1.05817e-15	0.647453	0.00412938
ENSG00000169439	SDC2	-0.512713	7.59983e-20	-1.49721	5.20987e-151
ENSG00000169469	SPRR1B	2.4767	5.16835e-13	-0.122198	NA
ENSG00000169604	ANTXR1	1.03869	1.38842e-09	0.337133	0.100557
ENSG00000169760	NLGN1	-2.0758	5.00477e-18	-0.523652	0.0244904
ENSG00000169884	WNT10B	1.29003	2.44446e-44	-0.051102	0.730965
ENSG00000169896	ITGAM	1.16901	1.23525e-09	-0.402295	0.105038
ENSG00000169900	PYDC1	1.50086	7.04654e-11	-1.26061	1.56196e-05
ENSG00000169926	KLF13	1.22821	1.45963e-35	-0.356092	0.00457356
ENSG00000169946	ZFPM2	1.06123	4.15485e-12	1.27136	3.49762e-17
ENSG00000170099	SERPINA6	3.23142	0	0.288451	3.05041e-07
ENSG00000170178	HOXD12	-1.65294	2.93587e-07	0.119133	0.773199
ENSG00000170382	LRRN2	1.14638	2.48493e-13	-0.662765	0.000591445
ENSG00000170442	KRT86	-0.681617	6.58548e-08	-1.1669	4.57007e-19
ENSG00000170456	DENND5B	1.12362	2.12e-19	-1.05927	1.58832e-11
ENSG00000170477	KRT4	-3.2266	4.11963e-34	-0.277914	0.254824
ENSG00000170485	NPAS2	-0.380598	0.290139	1.04477	0.00041696
ENSG00000170516	COX7B2	0.257663	0.534987	1.26792	0.0001371
ENSG00000170522	ELOVL6	0.423949	6.8286e-05	1.2345	4.10867e-39
ENSG00000170525	PFKFB3	0.122505	0.0669377	1.20911	2.01008e-108
ENSG00000170571	EMB	1.7617	2.72474e-30	1.33686	8.30294e-17
ENSG00000170627	GTSF1	-3.41231	1.63245e-35	-3.20119	4.12005e-32
ENSG00000170745	KCNS3	1.31164	3.53155e-112	-0.141569	0.0607801
ENSG00000170786	SDR16C5	1.58636	7.70229e-97	0.606052	6.84233e-14
ENSG00000170819	BFSP2	1.02569	0.00332684	0.545665	0.16727
ENSG00000170893	TRH	2.27399	8.24374e-12	-0.00702097	0.990302
ENSG00000171105	INSR	-0.443024	1.02706e-06	-1.49096	1.28072e-52
ENSG00000171236	LRG1	0.843491	3.23237e-08	-1.62395	1.0925e-15
ENSG00000171241	SHCBP1	0.957586	3.77146e-25	1.02745	9.74414e-29
ENSG00000171522	PTGER4	-1.16347	7.66e-62	0.333865	4.43765e-07
ENSG00000171766	GATM	-1.7398	4.64978e-83	-0.289142	0.000756157
ENSG00000171793	CTPS1	1.17923	2.17763e-35	1.05076	2.18895e-27
ENSG00000171798	KNDC1	1.44997	3.09636e-07	-0.651496	0.0635281
ENSG00000171848	RRM2	0.987747	3.6516e-71	1.27548	1.92315e-120
ENSG00000172164	SNTB1	1.91715	7.2962e-82	0.93579	7.04587e-18
ENSG00000172197	MBOAT1	1.11509	5.09295e-22	0.770954	2.69007e-10
ENSG00000172243	CLEC7A	-1.31002	6.33557e-21	-1.24132	8.35577e-19
ENSG00000172260	NEGR1	-0.748671	6.9826e-05	1.06742	1.66912e-10
ENSG00000172379	ARNT2	1.08499	0.000234996	-0.0534867	0.909416
ENSG00000172428	MYEOV2	1.07937	7.70328e-55	0.639652	1.12986e-18
ENSG00000172461	FUT9	-0.351729	0.00101229	-1.23232	4.95824e-28
ENSG00000172478	C2orf54	-0.469895	0.078152	-1.53864	3.29571e-09
ENSG00000172543	CTSW	-1.01901	0.00204908	-0.6175	0.0767025
ENSG00000172551	MUCL1	0.0212123	0.963809	2.02077	1.92476e-12
ENSG00000172602	RND1	-0.220187	0.004436	-1.65582	1.07861e-91
ENSG00000172731	LRRC20	1.00261	9.10046e-07	-0.0671534	0.836518
ENSG00000172817	CYP7B1	-2.48913	7.79086e-17	0.449723	0.104875
ENSG00000172828	CES3	0.159954	0.232923	-1.42528	2.95006e-26
ENSG00000172915	NBEA	-0.242129	0.0670846	-1.29324	1.28729e-26
ENSG00000172927	MYEOV	0.878853	0.00183859	1.23564	4.43445e-06
ENSG00000172986	GXYLT2	1.46533	6.96966e-23	0.47417	0.00744227
ENSG00000173110	HSPA6	1.98456	5.5929e-15	-0.20468	0.597697
ENSG00000173114	LRRN3	-1.0302	1.35366e-11	1.36509	6.52683e-32
ENSG00000173193	PARP14	0.321864	2.80343e-07	-1.0053	7.44649e-55
ENSG00000173376	NDNF	-1.15078	5.78579e-16	-0.580357	3.66695e-05
ENSG00000173391	OLR1	-2.67019	3.31235e-196	1.70892	1.40448e-171
ENSG00000173432	SAA1	1.65341	4.83173e-120	-2.64748	3.28086e-135
ENSG00000173467	AGR3	1.78207	1.41574e-96	0.704462	9.96597e-14
ENSG00000173621	LRFN4	1.35467	8.0811e-89	0.504149	2.21909e-11
ENSG00000173627	APOBEC4	-1.14675	0.000125013	-0.638865	0.0401416
ENSG00000173894	CBX2	1.08387	1.95397e-48	0.561774	1.78286e-12
ENSG00000174059	CD34	2.26262	1.66113e-32	0.215642	0.456945
ENSG00000174371	EXO1	1.07241	3.66225e-38	1.11251	9.83651e-41
ENSG00000174705	SH3PXD2B	1.76699	1.19101e-23	-0.0867808	0.769241
ENSG00000174721	FGFBP3	-1.09255	1.58061e-12	-0.379856	0.0167506
ENSG00000174776	WDR49	-1.64438	7.19772e-09	-1.5967	2.50076e-08
ENSG00000174827	PDZK1	1.94363	8.16548e-43	1.93682	5.56873e-42
ENSG00000174939	ASPHD1	-0.408792	0.0622804	1.01043	1.87297e-08
ENSG00000174945	AMZ1	1.80686	9.55785e-89	2.046	6.11202e-115
ENSG00000175063	UBE2C	0.741566	1.29234e-34	1.0555	2.49801e-71
ENSG00000175264	CHST1	-0.689814	1.94223e-25	-1.62646	4.9806e-111
ENSG00000175315	CST6	-1.20606	0.000432226	0.0937988	0.839919
ENSG00000175318	GRAMD2	-2.08787	9.41882e-54	0.506748	1.87546e-06
ENSG00000175352	NRIP3	1.01332	3.77847e-12	0.211498	0.26889
ENSG00000175745	NR2F1	-1.90442	1.20056e-15	-2.62213	1.00105e-24
ENSG00000175906	ARL4D	-1.40632	1.55025e-123	0.227815	5.74189e-05
ENSG00000175920	DOK7	3.43294	6.41783e-64	0.753715	0.00409326
ENSG00000176014	TUBB6	1.17041	1.98687e-50	0.817292	1.66483e-23
ENSG00000176170	SPHK1	1.50928	1.45315e-22	0.00863556	0.976173
ENSG00000176204	LRRTM4	-0.143867	0.739735	-1.16575	0.000928638
ENSG00000176406	RIMS2	0.923916	6.54917e-08	1.86425	1.24246e-32
ENSG00000176532	PRR15	1.08229	9.06932e-28	-1.67331	3.63577e-38
ENSG00000176563	CNTD1	-1.14815	1.24968e-09	-0.832736	1.1572e-05
ENSG00000176890	TYMS	1.24561	6.52071e-23	0.833608	2.59351e-10
ENSG00000176912	TYMSOS	1.00442	5.53224e-05	0.906073	0.000397979
ENSG00000176945	MUC20	0.192278	0.563303	-1.30466	9.53374e-06
ENSG00000177103	DSCAML1	1.01785	1.41412e-07	0.44918	0.0435419
ENSG00000177469	PTRF	-1.44151	3.12916e-36	1.06819	4.77084e-32
ENSG00000177504	VCX2	-1.85078	3.27896e-08	-1.34913	7.21995e-05
ENSG00000177570	SAMD12	-1.05139	2.41682e-05	-0.529996	0.0409577
ENSG00000177675	CD163L1	1.14083	0.000291035	0.0934595	0.842115
ENSG00000178162	FAR2P2	0.605326	0.0202713	-1.01285	0.00046706
ENSG00000178531	CTXN1	1.0985	1.14355e-14	0.850935	9.00235e-09
ENSG00000178690	DYNAP	-1.23479	0.000276001	-0.792653	0.0257586
ENSG00000178750	STX19	-1.17044	3.52173e-05	-0.561973	0.0591036
ENSG00000178773	CPNE7	-1.05848	1.86722e-17	-3.16925	6.45938e-82
ENSG00000178922	HYI	-1.05669	6.89363e-21	-0.795036	1.48955e-12
ENSG00000178966	RMI1	1.08312	2.75406e-10	0.416178	0.032979
ENSG00000179023	KLHDC7A	-1.43322	1.73338e-69	-0.127285	0.148188
ENSG00000179148	ALOXE3	1.02365	0.000511074	0.731628	0.0196063
ENSG00000179256	SMCO3	2.14203	1.36415e-15	1.1304	0.000145678
ENSG00000179344	HLA-DQB1	1.16665	4.42363e-14	-1.43812	4.18625e-13
ENSG00000179869	ABCA13	-3.5765	2.08394e-187	-2.01918	4.07703e-100
ENSG00000180448	HMHA1	-1.07027	3.29872e-52	0.316429	2.45102e-06
ENSG00000180616	SSTR2	1.20216	1.43154e-35	-0.191934	0.146209
ENSG00000180730	SHISA2	-0.894669	2.90668e-25	-1.3572	3.31892e-52
ENSG00000180801	ARSJ	-2.16021	1.29091e-143	-0.0189331	0.849373
ENSG00000180834	MAP6D1	0.964233	3.4413e-37	1.1368	4.2061e-52
ENSG00000181381	DDX60L	0.371	0.00472055	-1.08635	7.19435e-14
ENSG00000181449	SOX2	-0.458796	0.0789378	-2.6736	2.77481e-21
ENSG00000181788	SIAH2	1.18059	1.11813e-87	0.390984	2.29234e-09
ENSG00000182118	FAM89A	-1.45455	4.01281e-05	1.049	0.00244692
ENSG00000182568	SATB1	-1.40975	5.95907e-271	0.766096	4.29925e-103
ENSG00000182583	VCX	-1.72917	4.57316e-11	-1.94726	3.00124e-13
ENSG00000182585	EPGN	-1.625	1.81153e-13	0.123048	0.628293
ENSG00000182732	RGS6	-0.389208	0.199451	-1.40239	1.12524e-06
ENSG00000182957	SPATA13	-0.569384	1.52716e-16	-1.05362	1.5179e-48
ENSG00000182993	C12orf60	1.02056	3.67486e-11	0.673286	4.44737e-05
ENSG00000183044	ABAT	1.49214	1.05162e-256	1.26785	3.40701e-181
ENSG00000183087	GAS6	0.484929	5.36442e-18	1.51965	2.89953e-193
ENSG00000183153	GJD3	1.09336	0.00100508	0.302043	0.473824
ENSG00000183242	WT1-AS	1.22162	4.78772e-06	0.0470577	0.914115
ENSG00000183305	MAGEA2B	-2.69026	4.4439e-17	0.310842	0.408543
ENSG00000183569	SERHL2	-1.41241	3.83878e-16	-0.0965914	0.646192
ENSG00000183578	TNFAIP8L3	1.16093	7.2144e-07	0.033442	0.932276
ENSG00000183668	PSG9	1.57498	3.50666e-09	1.09546	0.000128723
ENSG00000183690	EFHC2	-0.719428	9.16364e-05	-1.08206	8.97939e-09
ENSG00000183734	ASCL2	0.262008	0.0707781	-1.63432	1.18684e-26
ENSG00000183779	ZNF703	1.47733	3.60272e-13	-0.0829146	0.780683
ENSG00000183853	KIRREL	1.54857	8.26395e-40	1.33688	9.59775e-29
ENSG00000183971	NPW	1.23902	1.35401e-10	-0.31989	0.222925
ENSG00000184012	TMPRSS2	-1.22524	1.52395e-34	-0.748566	2.5721e-14
ENSG00000184357	HIST1H1B	1.12065	1.54969e-47	1.17923	2.22342e-52
ENSG00000184384	MAML2	-1.18775	8.38945e-12	-0.284237	0.144859
ENSG00000184451	CCR10	1.12624	6.05408e-05	0.732409	0.0158768
ENSG00000184557	SOCS3	1.03326	2.442e-05	-0.210556	0.541488
ENSG00000184613	NELL2	-0.736079	0.0290671	-1.42632	1.36724e-05
ENSG00000184828	ZBTB7C	0.247353	0.420606	-1.21866	2.53629e-05
ENSG00000184916	JAG2	1.37327	1.92958e-72	-0.0141696	0.916009
ENSG00000184937	WT1	1.59129	5.0365e-19	0.453998	0.040941
ENSG00000185010	F8	0.205392	0.205954	-1.72263	6.76421e-25
ENSG00000185130	HIST1H2BL	1.0763	8.88801e-25	0.865746	7.36185e-16
ENSG00000185168	LINC00482	-0.315936	0.276016	-1.41084	2.5315e-07
ENSG00000185201	IFITM2	1.09509	1.04023e-19	-0.714374	8.04788e-07
ENSG00000185215	TNFAIP2	0.809075	1.00771e-69	-1.20535	3.11307e-128
ENSG00000185303	SFTPA2	1.15678	8.30099e-06	-0.190099	0.603526
ENSG00000185332	TMEM105	-0.465702	0.0269618	-1.54396	1.28426e-12
ENSG00000185532	PRKG1	-0.90419	1.62208e-06	1.49357	2.57337e-22
ENSG00000185567	AHNAK2	2.43766	5.63187e-124	-0.31852	0.00771083
ENSG00000185585	OLFML2A	1.60126	3.47798e-27	0.654892	7.15886e-05
ENSG00000185681	MORN5	-0.577396	0.0754828	-1.2109	0.000117217
ENSG00000185697	MYBL1	1.12592	2.65445e-110	0.998467	1.37825e-84
ENSG00000185760	KCNQ5	2.47701	4.12407e-23	0.528733	0.113501
ENSG00000185847	LINC01405	-2.76291	1.00829e-31	-0.711039	0.000600856
ENSG00000185885	IFITM1	0.704178	6.41602e-07	-1.33463	1.00336e-14
ENSG00000186160	CYP4Z1	-0.789584	1.89155e-26	-2.10637	1.06108e-140
ENSG00000186395	KRT10	1.58993	2.34847e-66	0.0318751	0.831875
ENSG00000186787	SPIN2B	-0.108177	0.530305	-1.49653	1.0605e-20
ENSG00000186868	MAPT	1.71907	1.07132e-118	-0.00703293	0.960508
ENSG00000186891	TNFRSF18	1.44974	1.30765e-05	0.389711	0.352096
ENSG00000186907	RTN4RL2	-0.0466827	0.898133	-1.20039	2.314e-05
ENSG00000187105	HEATR4	1.1272	2.97598e-06	-0.176616	0.614646
ENSG00000187134	AKR1C1	1.32107	4.41242e-08	0.932891	0.000272883
ENSG00000187244	BCAM	-1.17439	2.79292e-127	-0.11727	0.0281617
ENSG00000187492	CDHR4	-1.36119	6.3951e-07	-1.3152	1.86865e-06
ENSG00000187510	PLEKHG7	-0.885165	0.000401475	-2.17945	2.98572e-16
ENSG00000187889	C1orf168	1.05668	2.36445e-06	0.674088	0.00560285
ENSG00000188001	TPRG1	1.50076	5.71326e-23	0.23234	0.260525
ENSG00000188211	NCR3LG1	1.23253	2.11945e-18	0.306898	0.0752508
ENSG00000188263	IL17REL	-1.91125	2.32442e-13	-3.45217	3.6264e-32
ENSG00000188293	IGFL1	1.07406	0.000405792	-0.77668	0.0275259
ENSG00000188372	ZP3	1.18185	2.0419e-16	0.175261	0.367083
ENSG00000188393	CLEC2A	-3.60727	5.76665e-55	0.574906	1.53885e-05
ENSG00000188549	C15orf52	-1.08984	5.06728e-06	-0.560624	0.0237734
ENSG00000188672	RHCE	-0.695817	0.0506145	-1.19232	0.000548158
ENSG00000188738	FSIP2	-0.275432	0.0168533	-1.20267	5.49393e-29
ENSG00000188931	CFAP126	-1.6259	2.70978e-07	-1.12525	0.000446748
ENSG00000189057	FAM111B	0.758912	2.95674e-52	1.06916	9.51249e-106
ENSG00000189058	APOD	-0.813983	0.000127594	-1.3767	2.02799e-10
ENSG00000189064	GAGE2A	0.697432	1.44415e-24	-1.95098	3.70011e-102
ENSG00000189184	PCDH18	-1.3982	1.09478e-10	0.467781	0.0226902
ENSG00000189280	GJB5	1.63648	2.31903e-11	-0.910903	0.00312422
ENSG00000189299	FOXR2	-2.59325	2.97446e-16	-0.918244	0.00342306
ENSG00000189334	S100A14	1.21728	2.53656e-10	-0.3285	0.201158
ENSG00000189366	ALG1L	0.660329	0.00105388	-1.12101	1.54003e-06
ENSG00000189367	KIAA0408	-1.38186	9.83471e-06	2.53549	1.79965e-26
ENSG00000196126	HLA-DRB1	0.452266	0.000127594	-2.03921	2.26367e-47
ENSG00000196136	SERPINA3	0.515873	0.0147433	-2.40447	8.88208e-33
ENSG00000196154	S100A4	0.824179	1.54206e-32	-1.44795	5.53539e-75
ENSG00000196155	PLEKHG4	-0.0296924	0.835361	-1.85957	1.32414e-49
ENSG00000196188	CTSE	0.710581	0.0106047	-1.90618	3.75187e-10
ENSG00000196208	GREB1	1.70653	4.90882e-134	0.799103	7.22667e-29
ENSG00000196372	ASB13	1.52998	1.7991e-135	0.0581442	0.535915
ENSG00000196408	NOXO1	-1.16437	3.68753e-07	-0.909668	7.66907e-05
ENSG00000196557	CACNA1H	-0.069287	0.653622	-2.10427	5.94376e-40
ENSG00000196628	TCF4	-1.4727	3.56352e-18	0.709123	1.38714e-06
ENSG00000196747	HIST1H2AI	1.0186	2.54236e-38	0.696979	6.90309e-18
ENSG00000196754	S100A2	1.03371	7.66935e-05	0.0541403	0.89618
ENSG00000196800	SPINK14	1.84051	2.00416e-08	-0.810916	0.0358228
ENSG00000196878	LAMB3	1.16533	5.38384e-49	-0.0252135	0.850302
ENSG00000196917	HCAR1	-1.04214	1.0493e-36	-0.7807	1.22375e-21
ENSG00000196923	PDLIM7	1.25716	1.66893e-24	0.569715	3.23596e-05
ENSG00000197134	ZNF257	-0.78726	0.00834288	1.16578	2.81569e-06
ENSG00000197153	HIST1H3J	1.14725	1.34858e-21	1.06701	2.06682e-18
ENSG00000197172	MAGEA6	-1.61417	1.462e-67	0.582433	1.02485e-11
ENSG00000197208	SLC22A4	1.04852	1.27077e-05	-0.213298	0.526694
ENSG00000197249	SERPINA1	1.30611	2.60389e-219	-0.332363	4.79889e-13
ENSG00000197261	C6orf141	1.11292	1.96502e-43	-0.746627	9.93706e-15
ENSG00000197329	PELI1	0.864071	1.96507e-14	1.34875	3.92084e-36
ENSG00000197457	STMN3	0.38046	0.144246	1.17194	8.98146e-08
ENSG00000197496	SLC2A10	0.418057	6.63119e-05	-1.43377	8.34094e-31
ENSG00000197558	SSPO	-0.768501	1.45967e-06	-1.21207	5.5782e-14
ENSG00000197565	COL4A6	-1.6447	2.1703e-33	0.167074	0.223135
ENSG00000197599	CCDC154	-1.52694	3.7366e-38	-1.1632	6.46591e-24
ENSG00000197696	NMB	0.210136	0.527805	1.28944	3.1745e-07
ENSG00000197748	CFAP43	-0.191037	0.398573	-1.01696	5.92737e-07
ENSG00000197776	KLHDC1	-0.547911	0.00696819	-1.06863	1.56436e-07
ENSG00000197816	CCDC180	-0.609394	0.00742512	-1.34261	3.04567e-09
ENSG00000198133	TMEM229B	1.89667	1.28694e-79	0.919582	1.3075e-16
ENSG00000198208	RPS6KL1	-0.579653	3.184e-05	-1.39631	2.88565e-22
ENSG00000198502	HLA-DRB5	0.32518	0.266257	-1.38052	1.08327e-06
ENSG00000198535	C2CD4A	1.29204	1.57694e-32	0.086446	0.60376
ENSG00000198681	MAGEA1	-0.56307	2.18806e-08	-2.77964	3.08768e-95
ENSG00000198719	DLL1	0.36766	0.00312793	1.13066	1.95417e-25
ENSG00000198805	PNP	1.05687	1.44948e-47	-0.18265	0.0428117
ENSG00000198910	L1CAM	-0.0136741	0.934404	-1.22929	1.55997e-27
ENSG00000198929	NOS1AP	1.19704	8.54976e-10	-0.555218	0.0208236
ENSG00000198930	CSAG1	-1.57316	2.06202e-29	0.842788	2.9509e-14
ENSG00000198944	SOWAHA	0.366233	1.91022e-05	-1.05521	8.19822e-31
ENSG00000198945	L3MBTL3	-2.49718	1.70343e-120	0.873647	7.40282e-38
ENSG00000198947	DMD	2.4791	5.87953e-116	0.655182	3.67496e-07
ENSG00000198963	RORB	-0.778145	0.000176273	1.81294	8.28611e-28
ENSG00000200972	RNU5A-8P	1.00596	4.27731e-05	0.499066	0.0758276
ENSG00000202363	SNORA62	1.12696	0.000424116	0.402252	0.295487
ENSG00000202515	VTRNA1-3	1.19179	6.11242e-06	1.11372	3.37837e-05
ENSG00000203485	INF2	1.10688	4.99431e-21	-0.158713	0.297177
ENSG00000203811	HIST2H3C	1.22654	8.75545e-67	0.969861	4.40556e-41
ENSG00000203852	HIST2H3A	1.22655	8.01974e-67	0.969869	4.17965e-41
ENSG00000203985	LDLRAD1	-1.06546	0.000429613	-0.799478	0.01009
ENSG00000204103	MAFB	0.129148	0.448647	-1.52196	2.86693e-23
ENSG00000204128	C2orf72	-1.52803	6.19577e-118	0.188323	0.00267924
ENSG00000204287	HLA-DRA	0.712782	1.99761e-08	-2.55821	9.1008e-47
ENSG00000204379	XAGE1A	1.2008	1.82284e-38	1.02245	2.12211e-27
ENSG00000204382	XAGE1B	1.42589	5.50118e-67	1.15365	1.39168e-42
ENSG00000204385	SLC44A4	-0.461095	5.57028e-05	-2.24469	1.03612e-60
ENSG00000204397	CARD16	1.73692	4.28507e-12	0.78433	0.00582053
ENSG00000204516	MICB	1.43101	1.80014e-82	1.26136	1.61234e-62
ENSG00000204539	CDSN	2.71623	3.15434e-15	-0.0188095	0.974086
ENSG00000204642	HLA-F	1.19252	1.95017e-29	-0.76698	5.58121e-09
ENSG00000204791	NA	-1.09387	5.74525e-07	0.162354	0.524158
ENSG00000205212	CCDC144NL	-1.02124	0.00428745	0.170336	0.701229
ENSG00000205436	EXOC3L4	0.294599	0.406363	-1.30258	6.12135e-05
ENSG00000205777	GAGE1	1.23117	5.21382e-51	-1.10259	2.97079e-33
ENSG00000205978	NYNRIN	1.14536	3.75942e-08	-0.595232	0.0147738
ENSG00000206190	ATP10A	0.747137	1.45181e-11	1.24072	1.75057e-32
ENSG00000206337	HCP5	1.32233	7.15235e-16	-0.712283	0.000750575
ENSG00000206344	HCG27	-1.24341	2.82177e-05	-0.659722	0.0325641
ENSG00000206503	HLA-A	1.00159	2.8757e-62	-0.539548	4.76166e-16
ENSG00000206561	COLQ	1.11638	4.44436e-10	-0.653225	0.0041111
ENSG00000207422	RNU6-813P	2.3018	3.97643e-14	0.0801059	0.874986
ENSG00000211448	DIO2	-0.836354	0.0153823	1.76666	3.41006e-10
ENSG00000211452	DIO1	-0.25143	0.538756	1.83918	6.29726e-10
ENSG00000212901	KRTAP3-1	1.18969	0.000963892	0.31329	NA
ENSG00000213062	NA	0.0205081	0.961673	-1.03197	0.00146552
ENSG00000213144	NA	1.13148	0.000781946	0.45386	0.254231
ENSG00000213231	TCL1B	-1.40729	1.53601e-11	-2.40122	8.5571e-26
ENSG00000213401	MAGEA12	-1.34578	2.64333e-40	1.10387	7.5656e-39
ENSG00000213424	KRT222	-1.17918	2.79239e-05	-0.823936	0.00428498
ENSG00000213886	UBD	1.4855	8.20466e-14	-1.42293	1.90175e-08
ENSG00000214063	TSPAN4	-0.0789835	0.274437	1.13373	1.11699e-97
ENSG00000214121	PRDX1P1	1.07063	0.00273668	-0.179376	0.707571
ENSG00000214215	C12orf74	-1.03336	3.19786e-05	-1.28272	4.12575e-07
ENSG00000214237	NA	1.61555	5.17139e-06	0.0469756	NA
ENSG00000214313	AZGP1P1	-1.26356	3.10353e-26	-0.886049	4.53124e-14
ENSG00000214319	CXADRP1	-0.140382	0.757944	-1.08912	0.00309969
ENSG00000214510	SPINK13	2.85109	0	-5.09961	9.63153e-240
ENSG00000214562	NUTM2D	-0.275374	0.0282935	-1.13506	1.11456e-19
ENSG00000214944	ARHGEF28	1.30143	8.59516e-28	0.786938	6.53834e-10
ENSG00000215018	COL28A1	-1.17445	9.2008e-07	-0.337219	0.195372
ENSG00000215252	GOLGA8B	-1.0632	6.79165e-31	-0.134568	0.217308
ENSG00000215269	GAGE12G	1.17044	9.58296e-61	-0.875612	1.55142e-26
ENSG00000215386	MIR99AHG	-2.98747	7.96801e-81	1.03049	6.57428e-28
ENSG00000216490	IFI30	1.63118	7.20744e-43	0.153382	0.371132
ENSG00000221867	MAGEA3	-2.20979	5.48897e-119	0.322091	3.88335e-05
ENSG00000221923	ZNF880	-0.447905	0.0644906	-1.01294	1.81954e-05
ENSG00000223401	NA	-1.04709	0.000333716	0.0586086	0.881761
ENSG00000223658	C1GALT1C1L	1.20482	0.000485351	0.333605	0.439188
ENSG00000223715	LINC01208	1.00451	0.000676439	0.464073	0.175129
ENSG00000223802	CERS1	1.33958	3.28266e-08	-0.0779175	0.84192
ENSG00000223812	NA	-0.969376	0.00806736	1.57748	8.20621e-07
ENSG00000223813	NA	0.491331	0.0349769	-1.45806	6.53507e-09
ENSG00000223865	HLA-DPB1	0.465316	0.134033	-1.20107	0.000133093
ENSG00000224167	NA	1.06635	0.00396079	-0.15276	NA
ENSG00000224383	PRR29	-1.15689	5.39084e-09	-1.72929	2.68254e-16
ENSG00000224505	NA	-1.06049	0.000120794	-0.38866	0.197138
ENSG00000224511	LINC00365	-1.04406	1.52631e-05	-0.156882	0.591121
ENSG00000224566	FAM96AP2	-1.14207	0.000961407	-0.606931	0.102457
ENSG00000224668	IPO8P1	1.00417	0.0017711	1.09967	0.000579641
ENSG00000224689	ZNF812	-1.47746	7.41753e-151	-2.2726	8.26715e-286
ENSG00000225154	NA	-0.816782	0.0177708	-1.47573	7.00257e-06
ENSG00000225285	NA	-0.769232	8.50878e-07	-1.62488	2.12172e-22
ENSG00000225362	CT62	1.0417	7.74133e-12	0.0293606	0.909416
ENSG00000225472	NA	-1.5474	2.47739e-06	1.19371	2.6251e-05
ENSG00000225532	NA	-1.04745	0.00392337	-0.469453	0.24873
ENSG00000225548	NA	0.951372	0.00011211	-1.09698	0.000120921
ENSG00000225790	NA	-0.60422	0.109303	-1.78721	2.75894e-07
ENSG00000226067	LINC00623	0.257927	0.530217	1.02788	0.00266878
ENSG00000226232	NA	-1.10965	2.51768e-06	-0.10727	0.729444
ENSG00000226864	ATE1-AS1	-0.460154	0.212315	-1.14976	0.000793577
ENSG00000227051	C14orf132	1.43564	1.19798e-213	0.180815	0.000658477
ENSG00000227242	NBPF13P	-1.6372	1.49071e-15	0.00942882	0.974434
ENSG00000227507	LTB	0.673356	0.00046095	-1.13905	3.3618e-07
ENSG00000227811	FAM212B-AS1	1.44898	3.31318e-06	0.485265	0.200847
ENSG00000228278	ORM2	0.820151	0.000876332	-1.54152	1.74915e-08
ENSG00000228655	NA	-1.12343	0.00191674	-0.0612112	0.906252
ENSG00000228798	NA	-1.84901	1.10998e-07	0.394968	0.334897
ENSG00000228878	SEPT7-AS1	-0.448105	0.0173817	-1.01615	5.9689e-08
ENSG00000228956	SATB1-AS1	-1.85032	9.71501e-19	0.719057	1.38347e-05
ENSG00000228966	HOMER2P1	0.447713	0.223091	-1.06347	0.00269232
ENSG00000229028	KRT223P	-1.89931	2.39778e-08	-1.59234	3.74501e-06
ENSG00000229314	ORM1	0.767602	5.76444e-12	-2.59722	2.82884e-59
ENSG00000229391	HLA-DRB6	0.0331871	0.93516	-1.49044	1.66128e-06
ENSG00000229453	SPINK8	-1.1129	1.5985e-06	-0.936074	6.23105e-05
ENSG00000229689	NA	-0.664525	0.00416959	-1.63251	1.31117e-11
ENSG00000230316	FEZF1-AS1	1.20624	1.56631e-06	-0.0844961	0.830969
ENSG00000230439	NA	1.21596	1.06733e-05	0.650705	0.0362057
ENSG00000230832	NA	-1.24845	0.000361619	0.384429	0.326144
ENSG00000230937	MIR205HG	-1.42223	9.82422e-38	0.938577	4.56183e-21
ENSG00000230978	LINC00160	1.22704	0.000354456	0.122981	0.804601
ENSG00000231119	NA	-0.872058	6.59649e-05	-1.28893	4.35888e-09
ENSG00000231131	LINC01468	2.01583	9.4397e-11	0.783077	0.0317926
ENSG00000231205	ZNF826P	-0.805983	0.00039639	-1.2701	3.64398e-08
ENSG00000231389	HLA-DPA1	0.73157	1.27957e-05	-1.92851	1.77422e-18
ENSG00000231426	NA	-3.64085	3.10903e-60	0.34025	0.0236934
ENSG00000231574	NA	-0.811002	1.24935e-09	-1.8742	3.66935e-37
ENSG00000231646	FSIP2-AS1	-1.00815	0.00195724	-0.635744	0.0626567
ENSG00000232022	FAAHP1	1.35104	0.000167295	0.390027	0.371336
ENSG00000232044	LINC01105	-1.59068	2.76563e-06	1.81947	1.05012e-09
ENSG00000232139	LINC00867	3.25053	5.3227e-32	0.0347739	0.947674
ENSG00000232653	GOLGA8N	-0.52357	0.00348242	-1.20688	1.02873e-11
ENSG00000232809	VDAC1P10	0.868221	0.00515147	-1.12771	0.000897752
ENSG00000233237	LINC00472	-0.892322	9.14955e-08	-1.22072	5.10105e-13
ENSG00000233693	NA	-1.07139	0.00335	-1.07337	0.00356362
ENSG00000233730	NA	-1.06111	0.00430562	-0.604891	NA
ENSG00000234076	TPRG1-AS1	1.27283	0.000476925	0.288996	0.526719
ENSG00000234233	KCNH1-IT1	0.549682	0.142617	1.20376	0.000279644
ENSG00000234535	NA	0.226102	0.612616	1.26462	0.000419434
ENSG00000234602	MCIDAS	-1.04298	6.93549e-12	-1.14687	1.39099e-13
ENSG00000234604	NA	-0.254865	0.548246	-1.16331	0.00138305
ENSG00000234614	NA	0.431168	0.103489	-1.26727	4.15945e-06
ENSG00000234678	NA	-1.14308	1.08476e-08	-0.396482	0.0588777
ENSG00000234899	SOX9-AS1	-1.02095	0.00041627	0.0113577	0.979025
ENSG00000234928	NA	0.023467	0.949524	-1.30564	5.94409e-06
ENSG00000235162	C12orf75	1.87349	1.00501e-51	0.531399	0.000246604
ENSG00000235169	SMIM1	1.0904	1.47828e-05	0.805299	0.00260581
ENSG00000235448	LURAP1L-AS1	1.2007	1.11079e-10	-0.514089	0.0294969
ENSG00000235939	NA	-1.18642	1.99007e-06	-0.24944	0.382155
ENSG00000235978	NA	1.02923	6.69465e-35	0.756404	2.54379e-18
ENSG00000236362	GAGE12F	1.17044	9.58296e-61	-0.875612	1.55142e-26
ENSG00000236467	KCNMA1-AS1	-1.27432	1.79047e-06	-0.76338	0.00518088
ENSG00000237080	EHMT2-AS1	-1.18866	0.000773377	-1.44109	4.14856e-05
ENSG00000237187	NR2F1-AS1	-0.442626	0.138342	-1.74189	2.11112e-09
ENSG00000237267	LINC01519	-1.08784	0.00135714	-2.13195	2.08166e-10
ENSG00000237440	ZNF737	-0.98682	9.49219e-47	-1.45294	6.76007e-89
ENSG00000237473	NA	-1.05073	0.00317488	-0.327493	0.432461
ENSG00000237807	NA	-1.0599	9.31014e-48	-0.523667	2.90184e-13
ENSG00000238141	BRWD1-AS1	-1.42694	2.48004e-07	-0.396882	0.189407
ENSG00000238145	NA	-0.840968	0.0146541	-1.42797	1.50859e-05
ENSG00000238178	NA	2.52299	1.31613e-39	1.50999	1.8579e-13
ENSG00000239183	SNORA84	1.05456	1.19275e-07	0.00853583	0.980359
ENSG00000239269	RPSAP4	1.17386	0.000962482	0.701004	0.0708109
ENSG00000239405	TMED10P2	0.659744	0.0537222	-1.42098	4.29128e-05
ENSG00000239572	NA	-1.17309	0.000534627	-0.645033	0.0747941
ENSG00000239697	TNFSF12	1.0034	0.00342413	0.217958	0.626543
ENSG00000239887	C1orf226	1.26023	1.1219e-17	-0.57321	0.000998357
ENSG00000240801	NA	2.37652	2.60711e-12	-0.155288	0.754476
ENSG00000240859	NA	-0.34905	0.172406	-1.70536	7.57616e-12
ENSG00000240875	LINC00886	-0.629323	0.0142897	-1.61003	8.905e-10
ENSG00000242173	ARHGDIG	1.18487	0.000123746	0.0157121	0.975704
ENSG00000242574	HLA-DMB	0.66722	0.0310795	-1.36145	2.70951e-05
ENSG00000242732	RGAG4	0.297583	0.335126	-1.43506	3.70787e-07
ENSG00000243064	ABCC13	1.38999	4.14167e-11	0.325296	0.234213
ENSG00000243176	NA	-0.592984	0.0952605	-1.0675	0.00180265
ENSG00000243244	STON1	0.0149449	0.945753	-1.13745	3.75827e-12
ENSG00000243566	UPK3B	-1.81238	2.53885e-52	0.39241	0.000216803
ENSG00000243649	CFB	1.11493	3.39597e-159	-2.04037	0
ENSG00000243742	RPLP0P2	-0.851277	3.75452e-18	-1.01039	5.67364e-24
ENSG00000244558	KCNK15-AS1	-1.23752	0.000135007	-0.897015	0.00700092
ENSG00000246790	NA	-1.03089	0.00249206	-0.348163	0.373833
ENSG00000247011	NA	-1.43849	1.33329e-07	-1.06598	9.87861e-05
ENSG00000247199	NA	3.26166	1.46177e-202	-2.19972	1.45619e-29
ENSG00000247809	NR2F2-AS1	-1.39335	7.80696e-08	-0.162132	0.603429
ENSG00000248367	NA	-0.0496836	0.91554	1.32986	1.90706e-05
ENSG00000248488	PGAM4P2	0.0894648	0.825624	-1.05657	0.00125386
ENSG00000248663	LINC00992	1.25985	6.24973e-45	1.37895	7.59447e-54
ENSG00000249082	C5orf66-AS1	1.08232	0.00197532	-0.0179374	0.974814
ENSG00000249346	LINC01016	0.994538	3.60055e-07	1.39887	5.41683e-14
ENSG00000249392	NA	-1.88333	1.35676e-09	-0.83254	0.00877929
ENSG00000249590	NA	1.43811	6.14415e-05	0.952528	0.01189
ENSG00000249948	GBA3	-3.28069	9.96579e-26	-3.25175	3.97019e-25
ENSG00000250101	NA	-1.10216	0.00175446	-0.557069	0.147472
ENSG00000250479	CHCHD10	1.0364	1.37562e-25	0.80219	4.61503e-15
ENSG00000250508	NA	-1.42296	9.07468e-31	-1.09917	9.47901e-20
ENSG00000250860	NA	-1.11108	0.000886616	-0.498949	0.172652
ENSG00000253125	NA	3.90385	1.05721e-53	0.434031	0.254237
ENSG00000253485	PCDHGA5	-0.311586	0.200069	-1.40393	1.00811e-09
ENSG00000253502	ATP6V1G1P2	1.09127	0.00327271	-0.338566	NA
ENSG00000253671	NA	-1.25317	4.30206e-05	0.237843	0.501256
ENSG00000253859	NA	1.12391	4.3358e-06	-0.859596	0.00325992
ENSG00000253910	PCDHGB2	0.17341	0.354782	-1.39325	1.23997e-14
ENSG00000254109	RBPMS-AS1	-1.13247	0.00208672	0.0268382	NA
ENSG00000254130	NA	-2.24353	4.08431e-14	0.430359	0.138072
ENSG00000254204	NA	-1.52558	5.42341e-06	-0.375193	0.334107
ENSG00000254290	NA	2.00085	4.33489e-11	-0.657769	0.0909885
ENSG00000254337	NA	1.46499	1.45102e-11	2.05231	3.7749e-23
ENSG00000254402	LRRC24	0.353819	0.0357252	1.29612	7.63422e-19
ENSG00000254615	NA	-1.00379	0.00189957	1.36012	4.2073e-07
ENSG00000254687	NA	-0.985273	0.00539748	-1.15094	0.00112115
ENSG00000254811	NA	-1.02358	1.40253e-08	-1.08904	1.8453e-09
ENSG00000255071	SAA2-SAA4	1.40666	6.7819e-06	-1.09928	0.00207095
ENSG00000255559	ZNF252P-AS1	-1.11762	4.55739e-07	-0.255983	0.296809
ENSG00000255568	BRWD1-AS2	-1.0868	1.92019e-06	-0.583991	0.0133312
ENSG00000255794	RMST	1.79125	1.02921e-35	0.143235	0.515057
ENSG00000256650	RERG-IT1	1.94526	5.96604e-10	0.673893	0.0701476
ENSG00000257002	NA	1.0643	0.0003606	0.0706748	0.876747
ENSG00000257069	NA	1.09095	0.00140503	0.712538	0.0528195
ENSG00000258017	NA	1.01976	1.08438e-15	0.481609	0.000727348
ENSG00000258077	NA	-0.566893	0.10006	1.32137	1.98705e-06
ENSG00000258545	RHOXF1-AS1	-1.13813	0.000101097	-0.573491	0.0641455
ENSG00000258603	NA	1.64553	3.76833e-17	0.509556	0.0331138
ENSG00000258616	NA	-1.38056	1.44926e-16	-0.95197	6.55312e-09
ENSG00000258700	LINC00871	-1.11516	0.00258089	-0.827814	NA
ENSG00000258818	RNASE4	0.0406094	0.838135	-1.14978	4.19532e-13
ENSG00000258837	NA	1.22325	0.000666218	-0.32118	0.476051
ENSG00000259279	NA	2.27669	3.93032e-11	0.201018	0.667529
ENSG00000259318	NA	-1.27234	0.000103342	-0.487323	0.175456
ENSG00000259562	NA	-1.00888	0.000619741	-0.7014	0.0210049
ENSG00000259692	NA	-1.02628	0.00243717	0.551333	0.118485
ENSG00000259803	SLC22A31	0.261442	0.474485	-1.17091	0.000421856
ENSG00000259823	LYPD8	-0.0533157	0.877861	-1.40217	3.68178e-07
ENSG00000260009	NA	1.51815	1.03185e-05	0.253012	0.5845
ENSG00000260025	NA	0.334709	0.196307	1.00153	5.59606e-06
ENSG00000260284	TPSP2	1.56222	1.1049e-05	-0.264898	0.566917
ENSG00000260337	NA	-1.58005	9.44771e-06	-1.7245	NA
ENSG00000260693	NA	-0.726586	0.0271539	-1.32204	3.77109e-05
ENSG00000260710	NA	1.17693	0.00135045	-0.644762	NA
ENSG00000260711	NA	-0.753702	4.62182e-05	-1.38803	2.78709e-13
ENSG00000260910	LINC00565	1.81152	1.18221e-12	2.01445	1.43502e-15
ENSG00000261040	WFDC21P	0.466658	2.77733e-06	-1.10417	6.75789e-22
ENSG00000261379	NA	2.28802	3.65456e-14	0.929603	0.00784041
ENSG00000261405	NA	-1.10653	0.0003845	-0.0844643	0.838986
ENSG00000261488	NA	1.18762	3.53264e-14	0.061919	0.804795
ENSG00000261645	DISC1FP1	-0.0637221	0.8551	-2.10343	7.37855e-13
ENSG00000262211	NA	1.07311	0.000342969	0.287307	0.455632
ENSG00000262528	NA	-0.633816	0.0898351	1.02928	0.00253051
ENSG00000263753	LINC00667	-0.0627793	0.835055	-1.38472	2.28484e-08
ENSG00000264294	SNORD55	-1.08808	0.00345168	-0.381661	0.384284
ENSG00000264589	MAPT-AS1	1.31216	6.87201e-05	-0.492235	0.227253
ENSG00000265787	CYP4F35P	-1.15612	4.26308e-06	0.0771811	0.813276
ENSG00000266200	PNLIPRP2	1.14069	0.000906932	-0.520679	0.202964
ENSG00000266242	GRAMD4P7	-1.512	2.00168e-08	-0.623997	0.0248815
ENSG00000266554	LINC01443	-1.35395	1.16758e-05	0.749904	0.00911471
ENSG00000266820	NA	-1.18589	3.02845e-12	-0.475355	0.00689043
ENSG00000267795	SMIM22	-0.127077	0.523602	-1.18818	4.4091e-11
ENSG00000268104	SLC6A14	0.575533	1.73658e-05	2.42275	5.20184e-103
ENSG00000268531	NA	-1.45039	2.37346e-09	-0.00827647	0.981088
ENSG00000268606	MAGEA2	-3.29554	1.04762e-38	1.53628	7.80962e-20
ENSG00000268649	NA	-1.24584	0.000469278	-0.486361	0.225938
ENSG00000268696	ZNF723P	1.19475	5.38272e-05	0.869371	0.00581482
ENSG00000268894	PLCE1-AS1	-1.0466	0.00161183	-0.233988	0.55846
ENSG00000268902	CSAG2	-1.84849	1.77261e-07	-0.135578	0.788046
ENSG00000268916	CSAG3	-0.18388	0.646706	1.09376	0.000906863
ENSG00000269096	CT45A3	1.12031	1.17103e-32	0.389656	0.00024108
ENSG00000269235	ZNF350-AS1	-1.25444	2.25658e-11	-1.15048	1.04163e-09
ENSG00000269289	NA	-1.00807	0.000485351	-0.658132	0.0284234
ENSG00000269516	CYP4F23P	1.88294	1.96063e-16	0.523305	0.0680962
ENSG00000269858	EGLN2	0.820337	1.45883e-73	1.17408	3.65871e-155
ENSG00000270722	NA	1.26929	4.26687e-13	1.29484	1.81911e-13
ENSG00000270763	DDX43P2	-3.65005	1.09823e-30	-3.47894	6.29896e-28
ENSG00000271367	NA	1.6964	6.37582e-07	-0.28267	0.535568
ENSG00000271894	NA	1.2355	0.000662039	0.334007	0.452493
ENSG00000272182	NA	0.230866	0.596957	1.20568	0.00051763
ENSG00000272320	NA	-1.17138	2.45127e-06	-0.405855	0.139835
ENSG00000272477	NA	-1.53904	3.8057e-06	0.436794	0.228935
ENSG00000272622	NA	3.07391	4.56492e-46	1.51588	1.96264e-10
ENSG00000272732	NA	-1.05097	0.000508599	-0.287741	0.410265
ENSG00000272894	NA	-1.08587	1.2331e-09	-0.0239441	0.925716
ENSG00000272913	NA	-0.65401	0.0017011	-1.79665	1.4099e-15
ENSG00000272948	NA	-1.07362	0.00165105	-0.725952	0.041737
ENSG00000273259	NA	0.81589	1.65944e-27	-2.66561	1.68838e-197
ENSG00000273289	NA	-1.08274	0.00016331	-0.105078	0.776861
ENSG00000273291	NA	-0.37589	0.29415	1.38069	6.44744e-07
ENSG00000273451	NA	-0.87099	0.00792034	-1.273	8.35771e-05
ENSG00000273703	HIST1H2BM	0.67352	6.20768e-06	1.12815	1.03066e-15
ENSG00000274019	NA	-1.21835	0.000115427	0.0400887	0.929824
ENSG00000274213	NA	-1.01703	0.00216528	-0.422165	0.250949
ENSG00000274267	HIST1H3B	0.997952	4.11867e-56	1.07352	1.0174e-64
ENSG00000274274	GAGE13	1.13365	8.27418e-49	-1.09442	9.41351e-38
ENSG00000274641	HIST1H2BO	1.09048	1.78954e-36	1.05775	6.82397e-34
ENSG00000274810	NPHP3-ACAD11	-1.10629	0.00212691	-1.06126	0.00362323
ENSG00000274997	HIST1H2AH	1.18631	4.14432e-25	1.14667	3.22538e-23
ENSG00000275131	NA	-1.01549	2.08222e-09	-0.21406	0.273171
ENSG00000275203	NA	-1.07887	0.00297378	-0.71209	0.0640616
ENSG00000275379	HIST1H3I	1.11487	3.12998e-20	1.17324	3.39645e-22
ENSG00000275441	NA	-1.06041	0.0041851	-0.211321	NA
ENSG00000275713	HIST1H2BH	1.07813	4.0573e-57	0.961826	9.60345e-45
ENSG00000276002	NA	-1.41302	2.58237e-05	-0.455386	0.227822
ENSG00000276107	NA	2.1315	6.30563e-17	0.14772	0.711171
ENSG00000276112	NA	0.87914	0.000142792	1.20875	6.9213e-08
ENSG00000276308	NA	-1.23687	2.00472e-06	-0.479459	0.0859325
ENSG00000276368	HIST1H2AJ	1.14932	4.75173e-39	1.17796	1.02949e-40
ENSG00000276398	NA	1.28831	0.000395556	0.504643	NA
ENSG00000276410	HIST1H2BB	1.2661	9.22417e-14	1.37909	3.98584e-16
ENSG00000276550	HERC2P2	-1.02586	6.71782e-47	0.307776	1.26581e-05
ENSG00000276600	RAB7B	1.26351	5.01529e-26	-0.731408	1.23176e-06
ENSG00000276724	NA	-0.622015	0.0395788	-1.01817	0.00064026
ENSG00000276903	HIST1H2AL	1.22023	1.26046e-42	1.06869	7.98641e-32
ENSG00000277157	HIST1H4D	1.31879	4.20106e-29	1.19327	1.09417e-23
ENSG00000277443	MARCKS	-0.00654827	0.978696	-1.12851	5.70257e-10
ENSG00000277639	NA	-0.740388	0.00235282	-1.03697	2.04752e-05
ENSG00000277775	HIST1H3F	1.18794	1.38731e-59	1.12066	1.84757e-52
ENSG00000278266	NA	0.815973	0.00335491	-1.30708	2.17445e-05
ENSG00000278272	HIST1H3C	1.08727	1.32229e-42	1.06684	1.4838e-40
ENSG00000278289	CT45A6	1.29675	1.75297e-05	1.17151	0.000141398
ENSG00000278291	NA	1.0926	3.63326e-11	-0.0662017	0.804131
ENSG00000278318	ZNF229	-0.364658	0.0471947	-1.20495	3.52181e-11
ENSG00000278463	HIST1H2AB	1.04936	4.03098e-27	0.912873	4.05543e-20
ENSG00000278535	DHRS11	-0.52488	5.03868e-05	1.09583	1.0289e-24
ENSG00000278588	HIST1H2BI	1.4358	3.6974e-18	0.902342	4.273e-07
ENSG00000278621	NA	2.30774	1.24631e-15	-0.414166	0.308455
ENSG00000278771	NA	1.11021	3.6748e-09	0.137749	0.579352
ENSG00000278828	HIST1H3H	1.05202	1.38591e-56	0.7542	2.75294e-28
ENSG00000278965	NA	-1.30044	4.49767e-07	-1.02435	7.99421e-05
ENSG00000279127	NA	-0.312273	0.151502	-1.44281	8.25982e-13
ENSG00000279268	NA	-1.28306	2.36623e-10	-0.705839	0.000435212
ENSG00000279296	NA	-2.66262	1.41944e-16	-0.664344	0.0583792
ENSG00000279312	NA	-0.75453	0.0018328	-1.05515	1.50597e-05
ENSG00000279773	NA	-1.57992	5.76853e-16	-0.696468	0.000244987
ENSG00000279798	NA	1.31002	0.000238924	0.659828	0.0979023
ENSG00000279864	NA	-1.10071	0.00285461	0.454622	NA
ENSG00000279930	NA	-1.58479	9.91737e-44	-1.12331	5.80699e-24
ENSG00000280809	LINC00836	-0.868171	0.0040002	-1.57338	1.99166e-07
ENSG00000281655	NA	-1.84733	2.9706e-09	1.14043	1.91468e-05
ENSG00000282265	NA	2.50307	9.58537e-30	-0.899302	0.00377852
ENSG00000282535	NA	-1.42016	6.10774e-05	-1.05127	0.00408263

## Sheet: MCF7
		Y537SvsWT		D538GvsWT
Gene name (ENSEMBL)	Hugo	Fold Change	Adjusted p-value	Fold Change	Adjusted p-value
ENSG00000003096	KLHL13	1.99019	3.31306e-51	2.98681	1.42793e-124
ENSG00000003400	CASP10	1.36963	6.66232e-23	0.992178	3.73874e-12
ENSG00000005001	PRSS22	-0.701283	5.58176e-10	-1.29265	6.19058e-30
ENSG00000006025	OSBPL7	-0.772743	1.30386e-09	-1.14677	4.10549e-20
ENSG00000006534	ALDH3B1	0.466482	0.00182506	1.07752	6.8772e-16
ENSG00000007384	RHBDF1	-0.789271	3.90631e-26	-1.15511	4.85225e-54
ENSG00000008086	CDKL5	-0.883312	5.04558e-13	-1.07289	1.05285e-18
ENSG00000008513	ST3GAL1	-0.140162	0.345097	-1.29948	2.28124e-24
ENSG00000011028	MRC2	1.3542	3.65662e-39	1.136	2.49495e-27
ENSG00000012660	ELOVL5	1.315	1.09915e-104	1.16965	1.33436e-82
ENSG00000013588	GPRC5A	-0.783115	3.08195e-22	-1.04885	6.23568e-38
ENSG00000014257	ACPP	1.39211	1.52094e-25	0.140596	0.421709
ENSG00000016402	IL20RA	1.07344	5.11546e-10	1.04297	9.76744e-10
ENSG00000018236	CNTN1	1.79292	1.17618e-10	0.442252	0.172195
ENSG00000019186	CYP24A1	3.42191	2.99534e-73	2.20721	7.26101e-29
ENSG00000022267	FHL1	1.06832	9.39735e-07	1.06675	5.80887e-07
ENSG00000023445	BIRC3	1.26701	5.15303e-102	0.451483	2.60966e-12
ENSG00000023902	PLEKHO1	0.601448	3.16351e-08	1.02304	5.58845e-24
ENSG00000023909	GCLM	0.667856	2.01077e-17	1.07786	2.92724e-46
ENSG00000025423	HSD17B6	1.16952	2.3277e-12	1.20346	2.24922e-13
ENSG00000026103	FAS	0.888323	2.11821e-10	1.15523	4.94866e-18
ENSG00000026508	CD44	2.14515	4.12581e-159	1.62029	2.06644e-87
ENSG00000026950	BTN3A1	1.40347	4.5425e-25	1.77788	9.55255e-42
ENSG00000027697	IFNGR1	1.37428	7.97041e-123	0.509823	1.78754e-16
ENSG00000033327	GAB2	0.54763	4.6754e-08	1.34651	8.95892e-51
ENSG00000039560	RAI14	0.812644	2.86554e-27	1.46313	3.19289e-94
ENSG00000041353	RAB27B	-1.2682	4.78261e-83	-1.09953	1.89073e-64
ENSG00000042493	CAPG	0.221837	0.0602759	1.02285	6.79e-26
ENSG00000043039	BARX2	1.26722	1.35284e-27	1.51221	1.80624e-40
ENSG00000047597	XK	0.807695	6.03941e-08	1.77111	2.73979e-40
ENSG00000047644	WWC3	-1.05491	1.18336e-73	-0.732266	6.08238e-38
ENSG00000048540	LMO3	-0.442919	0.0151946	-2.8976	9.26e-45
ENSG00000049759	NEDD4L	-2.05918	1.0657e-202	-2.70852	8.2091e-300
ENSG00000051128	HOMER3	1.07969	3.27199e-30	0.691082	2.05641e-12
ENSG00000054598	FOXC1	0.670429	0.00105879	-1.06858	1.34149e-06
ENSG00000055332	EIF2AK2	1.15655	1.9443e-78	1.56739	4.41914e-145
ENSG00000056558	TRAF1	-1.80989	1.52962e-27	-1.31827	1.96605e-16
ENSG00000057149	SERPINB3	2.99765	3.71894e-28	0.387402	0.262934
ENSG00000058335	RASGRF1	-1.03388	1.97367e-12	-0.0416106	0.809815
ENSG00000058668	ATP2B4	1.18547	8.66758e-61	1.02952	9.3262e-46
ENSG00000059378	PARP12	0.923176	3.5933e-37	1.47765	1.34783e-99
ENSG00000059804	SLC2A3	0.954331	1.13086e-17	1.3102	1.23914e-34
ENSG00000060982	BCAT1	1.1933	1.15339e-20	0.752547	1.67369e-08
ENSG00000062282	DGAT2	1.08068	9.24663e-37	0.811395	6.40109e-21
ENSG00000062716	VMP1	-0.461161	0.00104393	-1.05362	7.60126e-16
ENSG00000063180	CA11	1.41298	7.31331e-24	1.21998	5.94448e-18
ENSG00000063438	AHRR	-0.649332	0.00013105	-1.70204	7.86245e-22
ENSG00000064205	WISP2	2.18252	1.39116e-73	1.4755	3.98975e-32
ENSG00000064270	ATP2C2	-0.603873	8.71236e-36	-1.24734	1.84642e-139
ENSG00000064393	HIPK2	-1.0017	8.09704e-22	-0.974976	3.54187e-21
ENSG00000064652	SNX24	0.537549	5.0479e-09	1.33078	1.01337e-56
ENSG00000064666	CNN2	-0.288354	0.000160566	-1.02295	8.112e-45
ENSG00000064692	SNCAIP	1.68365	3.02918e-11	0.56068	0.052162
ENSG00000064787	BCAS1	-2.01461	0	-2.94985	0
ENSG00000064886	CHI3L2	1.64739	1.95013e-21	0.528167	0.00726528
ENSG00000065320	NTN1	0.529366	2.72695e-05	1.23384	6.57438e-28
ENSG00000065618	COL17A1	2.40046	7.31562e-24	0.768158	0.00505756
ENSG00000065717	TLE2	-0.995416	1.43405e-76	-2.06451	6.12864e-263
ENSG00000065809	FAM107B	-0.434207	5.05488e-13	-1.09749	1.10047e-77
ENSG00000065989	PDE4A	1.1867	1.52117e-12	1.21603	1.8068e-13
ENSG00000066230	SLC9A3	-0.549874	0.0139316	-1.38339	7.39742e-11
ENSG00000066382	MPPED2	1.00913	2.58608e-05	1.7122	5.71209e-15
ENSG00000066468	FGFR2	-0.900564	2.16875e-15	-1.97388	1.25425e-56
ENSG00000066697	MSANTD3	0.743709	1.13134e-29	1.17181	1.97693e-77
ENSG00000067066	SP100	0.938919	2.55983e-53	1.44635	6.96451e-132
ENSG00000068079	IFI35	0.819919	2.27786e-17	1.38737	5.37004e-51
ENSG00000068366	ACSL4	0.736935	2.82281e-13	1.55611	7.00706e-63
ENSG00000069188	SDK2	1.04283	1.75273e-06	1.89736	4.12072e-22
ENSG00000069399	BCL3	-0.392843	0.000303924	-1.59066	1.68723e-45
ENSG00000069482	GAL	1.24591	1.57803e-36	1.93049	1.76067e-91
ENSG00000070190	DAPP1	1.925	3.00926e-42	1.8211	8.26324e-38
ENSG00000070778	PTPN21	-1.26758	6.73084e-22	-1.45108	6.48487e-28
ENSG00000071073	MGAT4A	-0.83364	1.1017e-67	-1.05372	1.43145e-105
ENSG00000071242	RPS6KA2	-0.510804	0.0125149	-1.01801	2.13802e-07
ENSG00000071575	TRIB2	2.05363	3.24818e-71	1.36042	1.3743e-29
ENSG00000072422	RHOBTB1	1.6284	8.90617e-28	2.75945	2.07645e-88
ENSG00000072818	ACAP1	-0.636375	0.000170291	-1.05951	9.57107e-11
ENSG00000072832	CRMP1	0.5141	0.000361527	1.73738	3.78317e-45
ENSG00000073282	TP63	3.65571	9.81258e-125	2.15956	7.22548e-40
ENSG00000073792	IGF2BP2	-1.04533	7.4227e-05	-1.43639	3.10758e-08
ENSG00000074370	ATP2A3	-0.998848	5.84268e-51	-1.46039	7.4247e-107
ENSG00000074410	CA12	1.05592	9.83853e-88	0.336273	1.90526e-09
ENSG00000075213	SEMA3A	0.885149	7.40483e-11	2.05852	4.93128e-64
ENSG00000075618	FSCN1	1.39729	2.17221e-42	1.31643	1.07803e-37
ENSG00000075651	PLD1	1.93439	1.50571e-142	0.893175	1.63648e-27
ENSG00000076706	MCAM	0.713126	8.65026e-06	1.27693	3.77357e-18
ENSG00000078018	MAP2	-1.11919	4.74554e-13	-1.46912	7.50926e-21
ENSG00000078081	LAMP3	1.02312	8.01454e-11	1.50821	6.23705e-24
ENSG00000078401	EDN1	-0.27475	4.86413e-07	-1.61728	6.23882e-181
ENSG00000079841	RIMS1	-0.133413	0.563281	-2.47068	2.43457e-30
ENSG00000080224	EPHA6	1.07801	1.91771e-07	1.16741	6.51538e-09
ENSG00000081277	PKP1	2.48479	3.70434e-302	1.20051	1.67627e-65
ENSG00000082175	PGR	2.50957	1.08412e-71	4.74374	3.82629e-287
ENSG00000083454	P2RX5	1.15862	2.58032e-24	1.31537	4.33392e-32
ENSG00000083857	FAT1	-0.79535	8.28081e-59	-1.01553	4.70483e-95
ENSG00000084110	HAL	3.89604	1.44166e-97	1.02194	3.06862e-06
ENSG00000084628	NKAIN1	1.01865	0.000313046	1.44932	4.10293e-08
ENSG00000085741	WNT11	1.05491	0.000427742	1.1627	5.46336e-05
ENSG00000086289	EPDR1	0.829707	2.75519e-12	1.00477	2.12899e-18
ENSG00000086548	CEACAM6	-0.688622	2.83592e-05	-2.77227	6.66544e-49
ENSG00000087085	ACHE	-1.63484	2.64286e-21	-1.73755	7.30389e-24
ENSG00000087258	GNAO1	1.92388	5.04638e-21	2.20785	2.38428e-28
ENSG00000087842	PIR	0.481935	1.2051e-06	1.17683	1.45033e-38
ENSG00000088340	FER1L4	-1.08207	1.86459e-11	-1.21582	2.00659e-14
ENSG00000088726	TMEM40	1.35914	1.47809e-17	0.123137	0.562416
ENSG00000088992	TESC	0.324041	0.154821	1.20678	2.74947e-11
ENSG00000089041	P2RX7	0.470758	0.00790578	1.09486	1.27552e-12
ENSG00000089127	OAS1	3.56065	1.72717e-205	3.85346	2.73734e-242
ENSG00000089692	LAG3	-0.800201	0.00755292	-1.32308	3.20184e-06
ENSG00000090238	YPEL3	-1.21573	5.05838e-68	-1.63543	1.02687e-114
ENSG00000090534	THPO	-0.63709	0.0566303	-1.30291	1.83669e-05
ENSG00000090539	CHRD	-1.51744	7.1174e-42	-2.23862	1.87084e-82
ENSG00000091127	PUS7	0.60081	2.42708e-33	1.0702	4.22184e-108
ENSG00000091129	NRCAM	-0.844675	2.38291e-32	1.01909	2.84429e-57
ENSG00000091428	RAPGEF4	0.491651	0.0942611	1.44713	3.35907e-09
ENSG00000091527	CDV3	0.681876	4.97615e-39	1.14209	6.35967e-110
ENSG00000092621	PHGDH	0.895414	3.00182e-31	1.24313	9.0118e-61
ENSG00000092929	UNC13D	-1.09484	2.83757e-114	-1.20423	9.43238e-137
ENSG00000092969	TGFB2	-1.20099	2.55042e-24	-1.7586	2.29024e-47
ENSG00000093134	VNN3	1.74504	7.29319e-12	0.539482	0.0626121
ENSG00000094755	GABRP	-1.00979	0.00181765	-0.92089	0.00375586
ENSG00000095585	BLNK	-1.23938	6.869e-27	-1.45308	1.78781e-35
ENSG00000096006	CRISP3	-0.520776	0.00681173	-1.23947	1.78537e-11
ENSG00000099204	ABLIM1	1.03961	4.12825e-72	0.893652	4.7295e-53
ENSG00000099246	RAB18	-0.421459	1.37418e-11	-1.00017	9.68812e-61
ENSG00000099260	PALMD	2.48744	4.95923e-28	0.748585	0.00406432
ENSG00000099994	SUSD2	-1.01304	2.64729e-12	-0.712637	5.02545e-07
ENSG00000100234	TIMP3	-0.526437	2.05279e-18	-2.50145	0
ENSG00000100276	RASL10A	-1.10211	1.13546e-06	-0.663324	0.00277062
ENSG00000100292	HMOX1	1.08785	1.13825e-10	1.08662	6.3507e-11
ENSG00000100311	PDGFB	-1.0285	2.43031e-34	-1.27898	1.62806e-50
ENSG00000100373	UPK3A	-1.45363	NA	-1.74969	1.4392e-09
ENSG00000100473	COCH	0.302328	0.0469031	1.98835	2.96615e-65
ENSG00000100490	CDKL1	0.8436	7.94043e-06	1.31829	8.1152e-14
ENSG00000100867	DHRS2	1.06663	9.03574e-37	-0.406833	4.19587e-05
ENSG00000100968	NFATC4	-1.00069	1.19499e-14	-0.467519	0.000284147
ENSG00000101000	PROCR	1.54549	7.86585e-29	1.24702	9.00303e-19
ENSG00000101098	RIMS4	0.707517	4.41638e-15	1.04718	3.46721e-34
ENSG00000101115	SALL4	-0.923437	1.34642e-21	-1.21706	3.62733e-36
ENSG00000101213	PTK6	-0.546539	2.48794e-07	-1.16408	1.91924e-28
ENSG00000101265	RASSF2	-0.244976	0.259869	1.04526	1.22625e-10
ENSG00000101347	SAMHD1	0.844388	6.58697e-35	1.05973	1.0287e-55
ENSG00000101384	JAG1	1.54635	1.03432e-25	0.756292	1.89667e-06
ENSG00000101417	PXMP4	-0.426155	6.22419e-18	-1.40216	3.7263e-161
ENSG00000101443	WFDC2	0.674612	0.00562747	1.10055	6.64515e-07
ENSG00000101463	SYNDIG1	1.00687	0.0013036	2.08743	1.3971e-13
ENSG00000101493	ZNF516	1.26191	2.8154e-54	0.878888	9.00518e-26
ENSG00000101773	RBBP8	1.43412	3.16505e-183	0.995868	8.37693e-87
ENSG00000102048	ASB9	1.55822	6.13865e-19	2.17115	4.47324e-38
ENSG00000102362	SYTL4	0.918978	3.77489e-38	1.41165	6.07685e-96
ENSG00000102393	GLA	0.799567	4.95557e-36	1.05692	8.39997e-65
ENSG00000102554	KLF5	1.51788	6.39664e-51	0.460218	5.33888e-05
ENSG00000102683	SGCG	-1.45248	1.78568e-22	-1.61301	4.94808e-27
ENSG00000102854	MSLN	2.42685	1.78684e-27	2.5959	4.51449e-32
ENSG00000102878	HSF4	-0.604922	0.00112756	-1.14965	4.6931e-11
ENSG00000102886	GDPD3	-1.37291	4.53783e-55	-1.78575	1.97268e-84
ENSG00000103154	NECAB2	1.05063	8.27051e-05	1.06188	4.53534e-05
ENSG00000103196	CRISPLD2	-0.997817	5.98568e-24	-1.373	4.6822e-42
ENSG00000103257	SLC7A5	1.26079	1.46941e-80	1.44286	1.45238e-105
ENSG00000103269	RHBDL1	-0.640203	8.749e-05	-1.06679	1.30788e-11
ENSG00000104205	SGK3	1.09832	1.39354e-37	1.33518	2.15017e-57
ENSG00000104267	CA2	1.51406	1.56204e-13	2.03934	2.24947e-25
ENSG00000104870	FCGRT	1.19863	4.52006e-07	0.986141	3.57783e-05
ENSG00000104953	TLE6	-0.945662	3.70739e-05	-2.1218	1.94564e-19
ENSG00000104998	IL27RA	1.64163	6.28758e-105	1.50409	1.1721e-87
ENSG00000105141	CASP14	2.10979	1.78749e-17	0.175952	0.593744
ENSG00000105255	FSD1	0.707543	5.02055e-13	1.10735	3.49641e-33
ENSG00000105427	CNFN	1.34734	8.99554e-09	0.437112	0.101314
ENSG00000105559	PLEKHA4	1.91543	2.44752e-84	1.878	4.05387e-81
ENSG00000105784	RUNDC3B	-0.975054	3.11092e-10	-1.03084	1.58175e-11
ENSG00000105929	ATP6V0A4	-0.42669	0.0194496	-1.08426	4.36385e-10
ENSG00000105974	CAV1	1.44092	3.39619e-37	0.227931	0.101151
ENSG00000106066	CPVL	-0.128288	0.753397	1.84018	1.17241e-11
ENSG00000106123	EPHB6	1.01236	2.05906e-18	0.75298	1.62174e-10
ENSG00000106366	SERPINE1	2.10513	2.25867e-27	0.953105	7.44867e-06
ENSG00000106484	MEST	0.555775	1.3813e-16	1.06368	6.10239e-60
ENSG00000106780	MEGF9	0.451608	2.29113e-11	1.17955	2.94709e-76
ENSG00000106785	TRIM14	0.713455	1.16743e-24	1.03367	2.78308e-53
ENSG00000106853	PTGR1	0.253523	0.0192067	1.28192	8.21679e-49
ENSG00000107201	DDX58	1.82789	6.64393e-119	2.09794	1.97015e-158
ENSG00000107242	PIP5K1B	-1.25395	5.75107e-12	-1.80952	2.09251e-22
ENSG00000107281	NPDC1	-0.612981	9.84734e-14	-1.02553	3.5951e-37
ENSG00000107518	ATRNL1	0.984584	1.85014e-52	2.5322	0
ENSG00000107562	CXCL12	3.98093	0	3.87457	0
ENSG00000107954	NEURL1	-0.456655	0.0578077	-1.23318	4.93314e-08
ENSG00000108244	KRT23	4.70979	1.26931e-139	1.05913	2.65688e-06
ENSG00000108352	RAPGEFL1	1.35465	6.13347e-107	1.46417	7.41597e-127
ENSG00000108551	RASD1	-1.23683	4.38954e-35	-2.46207	1.09632e-114
ENSG00000108679	LGALS3BP	1.11033	4.78214e-72	1.76784	3.15678e-188
ENSG00000108771	DHX58	1.21639	4.57746e-08	2.62445	1.68658e-37
ENSG00000108830	RND2	0.57715	3.10048e-05	1.14893	1.28305e-19
ENSG00000108846	ABCC3	0.237463	0.0369065	-1.1412	1.89092e-27
ENSG00000109072	VTN	-0.630076	0.00128659	-1.34558	2.67392e-12
ENSG00000109099	PMP22	-0.376172	0.0015015	-1.48908	5.97737e-37
ENSG00000109321	AREG	5.66997	0	5.30963	0
ENSG00000109436	TBC1D9	-0.209165	3.38746e-05	-1.10777	1.95797e-119
ENSG00000109472	CPE	-0.234157	0.0064399	-1.08063	2.23839e-42
ENSG00000109674	NEIL3	0.513836	6.00423e-11	1.04764	6.30813e-47
ENSG00000109794	FAM149A	-1.06057	5.05388e-05	-0.745518	0.00399996
ENSG00000109861	CTSC	1.50049	7.64849e-113	0.912426	8.60633e-40
ENSG00000110080	ST3GAL4	-0.491665	1.49162e-08	-1.14943	8.63415e-40
ENSG00000110169	HPX	-0.934203	2.3098e-05	-1.25662	7.22023e-09
ENSG00000110375	UPK2	-1.02221	1.31456e-05	-1.24866	5.47322e-08
ENSG00000110436	SLC1A2	-0.117145	0.442179	-1.01554	4.21179e-16
ENSG00000111052	LIN7A	-1.47767	2.95394e-66	-1.65238	4.90934e-81
ENSG00000111077	TNS2	-0.718406	5.32376e-14	-1.08208	1.64277e-30
ENSG00000111331	OAS3	1.68469	2.48301e-134	1.92093	1.37245e-175
ENSG00000111335	OAS2	2.56791	2.41276e-48	4.13875	1.5631e-131
ENSG00000111339	ART4	1.95005	1.77401e-18	0.982644	4.13883e-05
ENSG00000111341	MGP	2.71619	9.72526e-96	3.57004	2.219e-173
ENSG00000111344	RASAL1	1.12037	7.12617e-20	0.750634	3.30507e-09
ENSG00000111404	RERGL	0.47023	0.0393704	1.68775	1.17044e-19
ENSG00000111666	CHPT1	0.612831	6.41567e-26	1.07289	3.33042e-81
ENSG00000111799	COL12A1	-0.693743	1.09376e-20	-1.90416	2.67025e-115
ENSG00000111801	BTN3A3	1.87819	1.26787e-21	1.91701	7.17748e-23
ENSG00000111816	FRK	0.824783	8.20208e-35	1.26329	2.01485e-83
ENSG00000111863	ADTRP	2.94453	4.64494e-30	0.525637	0.0979889
ENSG00000111885	MAN1A1	1.58352	1.28381e-46	2.20654	4.69182e-95
ENSG00000111907	TPD52L1	1.59519	5.08636e-151	1.49281	1.03908e-131
ENSG00000111961	SASH1	-1.19551	1.12312e-09	-1.30811	1.42009e-11
ENSG00000111962	UST	0.791118	2.78262e-15	1.02534	2.9702e-26
ENSG00000112175	BMP5	2.96743	4.77699e-37	3.92049	3.01505e-68
ENSG00000112183	RBM24	1.60471	6.47125e-25	2.37823	7.54632e-59
ENSG00000112186	CAP2	0.75868	2.79033e-27	1.2329	3.02206e-75
ENSG00000112208	BAG2	1.32191	1.6861e-44	1.75957	1.01161e-82
ENSG00000112245	PTP4A1	1.69257	7.55998e-170	2.65532	0
ENSG00000112303	VNN2	1.27225	4.75673e-05	0.761613	0.0184825
ENSG00000112378	PERP	1.3517	2.38164e-91	0.809057	8.79995e-33
ENSG00000113108	APBB3	-0.548271	0.000217052	-1.0213	7.52091e-13
ENSG00000113211	PCDHB6	1.49329	1.83259e-11	1.15177	3.70413e-07
ENSG00000113296	THBS4	0.821058	0.00241829	1.44419	3.31027e-09
ENSG00000113356	POLR3G	1.32828	1.39793e-47	1.69811	1.37462e-81
ENSG00000113389	NPR3	1.27576	1.88107e-48	2.242	3.24614e-165
ENSG00000113504	SLC12A7	-0.41706	2.75209e-11	-1.48033	5.26954e-116
ENSG00000113924	HGD	1.80536	7.48594e-38	1.27676	1.79927e-18
ENSG00000114019	AMOTL2	-0.989734	3.4948e-85	-1.31747	7.89457e-143
ENSG00000114166	KAT2B	-0.528682	5.04557e-14	-1.12361	6.717e-54
ENSG00000114251	WNT5A	1.88752	7.09429e-15	-0.232293	0.474272
ENSG00000114770	ABCC5	-1.00101	7.8434e-38	-0.778916	1.27814e-23
ENSG00000114771	AADAC	2.16786	4.45197e-13	0.125832	0.740369
ENSG00000115009	CCL20	1.96437	4.72534e-11	0.192176	0.606182
ENSG00000115267	IFIH1	1.55739	3.06086e-115	2.16683	5.90226e-231
ENSG00000115271	GCA	0.606825	5.92547e-19	1.29692	6.99548e-90
ENSG00000115355	CCDC88A	1.28153	7.49826e-24	1.34236	1.34335e-26
ENSG00000115380	EFEMP1	-1.27214	5.94614e-93	-1.44915	5.13258e-120
ENSG00000115414	FN1	0.309923	1.1178e-08	-1.55495	1.80904e-147
ENSG00000115415	STAT1	1.04843	3.70596e-50	1.39899	2.06657e-89
ENSG00000115461	IGFBP5	-0.953523	2.23489e-56	-1.63889	2.483e-164
ENSG00000115468	EFHD1	-1.04947	1.12542e-32	-1.84797	7.15888e-90
ENSG00000115594	IL1R1	-1.58042	2.41425e-32	-2.75245	7.46615e-78
ENSG00000115596	WNT6	2.56447	3.75463e-45	2.58884	2.51483e-46
ENSG00000115616	SLC9A2	-1.14145	2.57148e-51	-1.8538	1.34462e-122
ENSG00000115705	TPO	-1.2569	6.09575e-10	-1.41846	2.10976e-12
ENSG00000115963	RND3	-0.0976375	0.368546	-1.07835	1.39573e-31
ENSG00000116117	PARD3B	-0.727323	1.02255e-05	-1.05646	7.78195e-11
ENSG00000116141	MARK1	2.36239	1.35527e-29	1.66441	2.02773e-14
ENSG00000116299	KIAA1324	-0.656101	3.42527e-24	-1.17447	6.8291e-75
ENSG00000116661	FBXO2	1.10402	1.58788e-10	1.93814	7.45699e-34
ENSG00000116701	NCF2	1.29986	2.27341e-06	-0.106626	0.766331
ENSG00000116729	WLS	1.44739	1.02642e-11	1.38039	6.11547e-11
ENSG00000116833	NR5A2	0.281806	0.174411	1.23227	2.4404e-14
ENSG00000117009	KMO	1.11457	5.33716e-19	0.0240645	0.892873
ENSG00000117114	ADGRL2	2.90915	1.04994e-68	2.56809	1.19781e-52
ENSG00000117115	PADI2	1.88341	4.26387e-38	1.40089	1.31667e-20
ENSG00000117122	MFAP2	0.22816	0.204048	1.52815	7.79432e-30
ENSG00000117226	GBP3	1.03098	1.67852e-10	0.0637539	0.76962
ENSG00000117228	GBP1	0.646149	0.00279021	1.03956	1.50525e-07
ENSG00000117394	SLC2A1	0.954024	8.02475e-48	1.42653	1.26571e-107
ENSG00000117472	TSPAN1	-0.571425	0.00242382	-1.48254	2.36446e-15
ENSG00000117479	SLC19A2	0.815685	6.89588e-38	1.41556	5.79874e-118
ENSG00000117593	DARS2	0.531673	4.07489e-21	1.06765	1.51267e-85
ENSG00000117984	CTSD	1.49174	2.96511e-99	1.31367	5.80767e-77
ENSG00000118137	APOA1	1.3233	2.14152e-06	1.27396	3.59617e-06
ENSG00000118402	ELOVL4	1.05439	2.7393e-25	0.227655	0.0565899
ENSG00000118513	MYB	1.66633	3.7628e-139	1.96498	6.73736e-199
ENSG00000118515	SGK1	2.22301	3.31306e-51	1.7603	4.35922e-31
ENSG00000118520	ARG1	2.17667	7.39205e-16	-0.185564	0.608328
ENSG00000118707	TGIF2	0.910635	1.14428e-37	1.46351	5.7037e-99
ENSG00000118777	ABCG2	-1.24176	3.83687e-34	-0.772873	8.79862e-15
ENSG00000118985	ELL2	1.18145	1.0966e-35	0.23039	0.0401438
ENSG00000119599	DCAF4	-1.22723	7.87394e-154	-1.43629	9.84711e-203
ENSG00000119632	IFI27L2	0.735007	0.000114898	1.05835	2.69575e-09
ENSG00000119673	ACOT2	-0.955507	0.00207568	-1.05041	0.000456069
ENSG00000119714	GPR68	2.31956	1.25751e-29	2.41225	1.66052e-32
ENSG00000119782	FKBP1B	0.496549	0.146956	1.29054	8.57591e-06
ENSG00000119917	IFIT3	3.23597	2.09457e-79	3.95018	5.13258e-120
ENSG00000119922	IFIT2	3.1961	5.61028e-89	3.65496	1.15086e-118
ENSG00000120658	ENOX1	-1.15329	5.62716e-08	-1.76268	3.9256e-16
ENSG00000120800	UTP20	0.803782	1.90047e-87	1.12615	1.49781e-175
ENSG00000120875	DUSP4	1.04062	3.38414e-23	-1.04655	5.66697e-18
ENSG00000121101	TEX14	2.70985	2.82586e-117	3.0766	1.39987e-153
ENSG00000121236	TRIM6	0.58895	0.0017353	1.12379	2.84932e-11
ENSG00000121281	ADCY7	1.04703	1.08004e-29	1.44892	1.08343e-59
ENSG00000121361	KCNJ8	-0.813877	0.000833208	-1.89996	1.13416e-14
ENSG00000121552	CSTA	1.11173	9.71952e-35	-2.28146	8.04337e-80
ENSG00000121858	TNFSF10	3.50491	6.11365e-68	1.87304	5.90184e-18
ENSG00000121966	CXCR4	-0.90473	2.619e-13	-1.83496	6.88918e-43
ENSG00000122025	FLT3	1.22873	1.93297e-12	0.34075	0.0898904
ENSG00000122694	GLIPR2	0.110975	0.724346	1.00336	3.70371e-06
ENSG00000122707	RECK	0.41466	0.125679	1.117	7.9606e-07
ENSG00000122786	CALD1	0.66852	4.53155e-07	1.07439	5.05019e-18
ENSG00000122986	HVCN1	-0.134427	0.695882	1.4019	1.13001e-09
ENSG00000123096	SSPN	0.269784	0.324492	1.25228	4.31002e-09
ENSG00000123119	NECAB1	3.41543	2.46248e-138	1.28961	2.93511e-17
ENSG00000123191	ATP7B	-1.33162	9.03379e-47	-1.72942	6.4535e-72
ENSG00000123999	INHA	-1.46011	1.48872e-16	-0.944514	2.23258e-08
ENSG00000124102	PI3	6.41727	4.62577e-247	3.06852	5.85289e-52
ENSG00000124107	SLPI	4.42011	1.32008e-102	2.87289	8.80768e-41
ENSG00000124126	PREX1	-1.76089	9.46115e-305	-1.75344	2.09918e-302
ENSG00000124143	ARHGAP40	-1.44181	1.58071e-07	-2.23026	4.32488e-16
ENSG00000124343	XG	1.13178	0.000267766	0.438876	0.19556
ENSG00000124391	IL17C	-0.0434189	0.873262	-1.17858	8.52676e-09
ENSG00000124406	ATP8A1	-1.09071	1.35748e-30	-1.40586	2.55439e-48
ENSG00000124429	POF1B	0.896469	1.18028e-33	1.04589	1.62383e-46
ENSG00000124493	GRM4	-1.43129	1.34463e-14	-1.80171	1.37377e-21
ENSG00000124749	COL21A1	1.5139	1.06982e-09	1.07407	2.70808e-05
ENSG00000124813	RUNX2	1.73596	7.86552e-17	0.66143	0.00485042
ENSG00000125148	MT2A	1.1853	2.34364e-38	1.05075	2.52859e-30
ENSG00000125266	EFNB2	0.499963	1.04087e-05	1.41104	5.03518e-44
ENSG00000125354	42619	1.64542	1.28048e-20	2.78971	1.09388e-64
ENSG00000125508	SRMS	-0.991166	0.000113522	-1.18031	2.56317e-06
ENSG00000125730	C3	2.16035	2.12079e-45	1.3827	8.14848e-18
ENSG00000125848	FLRT3	1.46242	1.42246e-20	0.747318	1.06629e-05
ENSG00000125851	PCSK2	-1.08867	1.85173e-09	-0.568026	0.00141403
ENSG00000125968	ID1	-0.0586691	0.317741	-1.27145	2.91839e-143
ENSG00000126709	IFI6	3.69697	4.54253e-222	4.56298	0
ENSG00000127329	PTPRB	2.3579	2.02341e-66	0.938951	6.61209e-10
ENSG00000127824	TUBA4A	2.52804	6.43741e-69	1.57054	2.09403e-25
ENSG00000127946	HIP1	0.549295	1.32419e-19	1.08089	1.02725e-79
ENSG00000127954	STEAP4	3.84211	1.08399e-218	1.66379	5.73416e-36
ENSG00000127955	GNAI1	2.01783	4.78963e-71	1.27793	2.15913e-27
ENSG00000128045	RASL11B	-1.22737	1.28435e-08	-0.575837	0.00728098
ENSG00000128266	GNAZ	0.587994	1.27328e-05	1.13516	1.8391e-20
ENSG00000128268	MGAT3	0.273457	0.34048	1.79903	3.61071e-18
ENSG00000128271	ADORA2A	3.22659	2.50414e-56	2.70549	3.91326e-39
ENSG00000128274	A4GALT	1.60661	1.14562e-61	1.53633	2.43426e-56
ENSG00000128422	KRT17	6.56139	0	4.3116	4.19288e-242
ENSG00000128536	CDHR3	0.612776	0.00131121	1.16569	9.49155e-12
ENSG00000128567	PODXL	0.634536	1.08835e-25	1.1498	2.94479e-89
ENSG00000128573	FOXP2	0.443225	2.96555e-05	1.59773	2.53906e-67
ENSG00000128641	MYO1B	-1.35142	6.40934e-171	-1.74711	4.28815e-280
ENSG00000128829	EIF2AK4	0.722874	4.36613e-31	1.15102	4.07362e-81
ENSG00000128918	ALDH1A2	-0.664167	0.0411694	-1.21135	5.48331e-05
ENSG00000129151	BBOX1	2.21988	1.36662e-15	1.36186	2.65124e-06
ENSG00000129422	MTUS1	-0.203331	0.00350627	-1.10119	5.84956e-58
ENSG00000129455	KLK8	2.82486	1.9736e-26	0.771747	0.0127107
ENSG00000129521	EGLN3	-0.682753	3.62857e-09	-1.5259	5.41232e-37
ENSG00000130147	SH3BP4	-0.911832	6.06747e-60	-1.11421	6.14137e-88
ENSG00000130203	APOE	1.6438	5.22036e-38	1.8104	4.214e-47
ENSG00000130303	BST2	2.69292	4.3601e-174	3.25865	3.14897e-259
ENSG00000130487	KLHDC7B	3.92434	1.55405e-123	3.25952	6.11683e-83
ENSG00000130518	KIAA1683	-0.872123	0.000473922	-1.05173	1.42108e-05
ENSG00000130600	H19	4.1661	0	3.27392	3.86864e-195
ENSG00000130653	PNPLA7	-0.871251	2.8487e-09	-1.28316	3.45468e-18
ENSG00000130707	ASS1	0.735385	1.06411e-20	1.03274	1.80455e-40
ENSG00000130829	DUSP9	1.27919	1.02195e-35	1.06308	1.12607e-24
ENSG00000131018	SYNE1	1.4807	4.68523e-65	1.24033	8.72224e-45
ENSG00000131037	EPS8L1	-0.90476	3.31734e-42	-1.10779	1.22865e-61
ENSG00000131378	RFTN1	-1.12747	3.41767e-11	-1.72621	9.42537e-23
ENSG00000132329	RAMP1	1.44261	3.68585e-19	1.84319	1.48262e-32
ENSG00000132530	XAF1	1.60593	6.20574e-21	1.97227	6.65937e-32
ENSG00000132554	RGS22	2.45581	8.08237e-48	1.86072	1.96811e-26
ENSG00000132669	RIN2	-1.5522	6.22189e-29	-1.81569	2.20401e-37
ENSG00000132688	NES	0.699383	8.97586e-11	1.08607	1.62081e-26
ENSG00000133048	CHI3L1	2.33501	1.98927e-18	0.374815	0.252683
ENSG00000133063	CHIT1	1.51292	2.1156e-07	0.108632	0.773208
ENSG00000133101	CCNA1	0.863586	6.42783e-18	1.50409	5.54075e-57
ENSG00000133687	TMTC1	1.33713	9.81093e-17	2.58095	8.0378e-67
ENSG00000133710	SPINK5	3.64589	4.25329e-302	0.650612	3.73606e-08
ENSG00000133816	MICAL2	1.75858	1.26371e-57	1.01562	2.09784e-18
ENSG00000133863	TEX15	0.820806	4.98736e-19	1.31777	4.00454e-52
ENSG00000133985	TTC9	-0.746823	8.03415e-12	-1.37446	7.07291e-35
ENSG00000134202	GSTM3	-1.23261	1.10934e-120	-1.91243	8.47658e-267
ENSG00000134215	VAV3	1.5197	1.94548e-107	2.02097	4.62955e-199
ENSG00000134258	VTCN1	-0.550765	4.18924e-08	-1.89649	1.24875e-67
ENSG00000134317	GRHL1	1.17072	6.08028e-122	0.773556	3.74389e-51
ENSG00000134321	RSAD2	1.07018	7.71884e-07	2.32696	2.24544e-32
ENSG00000134326	CMPK2	1.26015	1.20687e-15	1.87957	1.96775e-35
ENSG00000134339	SAA2	1.39861	5.5236e-08	0.0393655	0.914295
ENSG00000134533	RERG	2.05738	3.78196e-112	2.47718	2.6216e-167
ENSG00000134569	LRP4	1.38984	2.45858e-24	1.62416	3.27734e-34
ENSG00000134760	DSG1	5.27408	0	3.80108	1.26152e-178
ENSG00000134765	DSC1	4.75744	5.84574e-220	3.17778	8.23903e-93
ENSG00000134775	FHOD3	0.679353	0.00155707	1.28424	3.51885e-11
ENSG00000134827	TCN1	4.00798	7.74767e-79	3.30171	4.00454e-52
ENSG00000134830	C5AR2	1.37895	1.55981e-80	1.75749	7.27425e-136
ENSG00000134955	SLC37A2	-0.964952	8.07723e-24	-1.94147	2.22244e-76
ENSG00000135046	ANXA1	1.64932	1.80777e-14	1.90921	7.28312e-20
ENSG00000135052	GOLM1	0.846789	6.32494e-33	1.24716	1.53954e-73
ENSG00000135069	PSAT1	0.868595	2.93871e-21	1.06751	1.72596e-32
ENSG00000135083	CCNJL	0.970132	3.2369e-07	1.48831	3.46576e-17
ENSG00000135114	OASL	1.93288	1.67151e-43	2.50357	4.27862e-75
ENSG00000135116	HRK	1.33283	1.29909e-11	1.41137	2.42821e-13
ENSG00000135218	CD36	3.24909	4.13581e-67	1.82578	5.60752e-20
ENSG00000135424	ITGA7	-0.506717	0.00454117	-1.01955	4.2597e-09
ENSG00000135454	B4GALNT1	0.911685	3.4407e-24	1.32126	3.5926e-53
ENSG00000135477	KRT87P	-1.60298	2.76778e-17	-2.74033	2.56751e-41
ENSG00000135480	KRT7	-0.487405	9.33453e-13	-1.4209	4.96136e-91
ENSG00000135549	PKIB	1.45409	8.08516e-115	2.18618	6.41397e-268
ENSG00000135643	KCNMB4	1.26126	3.31324e-21	0.82889	2.05075e-09
ENSG00000135709	KIAA0513	-0.970409	4.18319e-60	-1.32861	5.38382e-105
ENSG00000135722	FBXL8	-0.647445	3.53255e-07	-1.10209	5.84759e-19
ENSG00000135842	FAM129A	0.0644194	0.761635	-1.43672	2.04602e-17
ENSG00000135899	SP110	1.10112	2.3391e-19	1.68341	7.37257e-46
ENSG00000135905	DOCK10	1.35096	1.02575e-28	1.36831	7.64466e-30
ENSG00000136158	SPRY2	-0.698714	0.000267022	-1.80279	2.70124e-19
ENSG00000136205	TNS3	-1.1524	3.67924e-82	-2.28067	5.55535e-258
ENSG00000136235	GPNMB	1.66897	7.94549e-52	1.45937	2.75076e-39
ENSG00000136425	CIB2	0.55956	0.0393466	1.38304	2.14726e-09
ENSG00000136688	IL36G	3.12063	3.65019e-30	0.708463	0.0282321
ENSG00000136689	IL1RN	1.67149	6.0668e-16	0.404015	0.101093
ENSG00000136717	BIN1	0.688407	0.0287358	1.66772	8.76839e-10
ENSG00000136840	ST6GALNAC4	1.06799	6.35383e-13	1.0819	1.48342e-13
ENSG00000136867	SLC31A2	-0.487141	5.63381e-08	-1.2418	1.56603e-41
ENSG00000136883	KIF12	1.00059	9.71065e-24	1.77051	9.27984e-77
ENSG00000137070	IL11RA	-0.468452	0.0396847	-1.14083	8.45588e-08
ENSG00000137193	PIM1	1.24812	1.55255e-29	0.678083	7.06811e-09
ENSG00000137267	TUBB2A	1.26262	1.89954e-31	0.817162	2.94718e-13
ENSG00000137285	TUBB2B	1.32229	3.45851e-08	1.76206	7.00849e-15
ENSG00000137393	RNF144B	-0.653623	3.33947e-17	-2.22872	2.53094e-156
ENSG00000137441	FGFBP2	0.363234	0.329565	1.12083	0.000293937
ENSG00000137573	SULF1	4.44298	1.66568e-214	1.80901	7.38962e-31
ENSG00000137628	DDX60	2.17552	2.65828e-86	2.78699	4.33331e-144
ENSG00000137648	TMPRSS4	1.18113	5.44416e-23	0.00976491	0.954371
ENSG00000137699	TRIM29	3.66283	4.59211e-73	2.31615	1.96658e-27
ENSG00000137710	RDX	1.18682	6.25777e-81	1.32469	1.9816e-101
ENSG00000137745	MMP13	3.37624	0	2.80707	5.3704e-231
ENSG00000137843	PAK6	1.21452	4.97434e-07	1.63616	8.03834e-13
ENSG00000137868	STRA6	0.366206	0.16797	-1.01468	4.60152e-05
ENSG00000137877	SPTBN5	-0.174122	0.514494	-1.08257	8.84381e-07
ENSG00000137959	IFI44L	3.40928	9.59346e-94	4.53311	1.3087e-170
ENSG00000137965	IFI44	3.90586	4.74652e-91	4.68648	8.52109e-134
ENSG00000137975	CLCA2	5.2383	8.68127e-151	3.67367	7.07944e-71
ENSG00000138061	CYP1B1	2.3325	3.95191e-137	1.91354	9.38289e-90
ENSG00000138175	ARL3	0.550632	4.82433e-09	1.17509	7.35242e-41
ENSG00000138271	GPR87	2.209	6.72554e-35	1.10147	1.14298e-08
ENSG00000138356	AOX1	-0.0965721	0.520209	-1.30261	1.82418e-23
ENSG00000138434	SSFA2	0.76434	7.44925e-120	1.23971	0
ENSG00000138496	PARP9	2.1481	2.36874e-140	2.4104	2.07782e-178
ENSG00000138587	MNS1	0.505637	6.1277e-06	1.04789	4.48487e-25
ENSG00000138639	ARHGAP24	0.684614	0.0195136	1.40774	5.82633e-08
ENSG00000138642	HERC6	2.06171	1.01208e-97	2.37517	1.39686e-131
ENSG00000138646	HERC5	2.43061	2.43317e-55	3.17823	5.58212e-99
ENSG00000138650	PCDH10	1.41783	8.80282e-12	4.22452	1.33145e-121
ENSG00000138678	GPAT3	1.50203	1.22298e-20	2.49465	3.64685e-62
ENSG00000138772	ANXA3	-1.77807	1.3194e-74	-1.61937	1.03855e-64
ENSG00000138795	LEF1	1.08432	4.58513e-19	1.8277	2.93836e-58
ENSG00000138798	EGF	0.679879	0.0115584	1.56692	1.98645e-11
ENSG00000138834	MAPK8IP3	-0.505286	6.80316e-05	-1.1821	7.32752e-23
ENSG00000139112	GABARAPL1	1.01377	4.07652e-15	0.380528	0.00770288
ENSG00000139144	PIK3C2G	0.930757	1.1648e-12	1.61201	3.39645e-40
ENSG00000139211	AMIGO2	2.72534	0	2.86048	0
ENSG00000139269	INHBE	1.08169	0.000155838	1.06895	0.000129932
ENSG00000139289	PHLDA1	-0.848606	2.47272e-29	-1.69456	1.64085e-93
ENSG00000139318	DUSP6	1.91829	2.22208e-23	0.391165	0.0969236
ENSG00000139352	ASCL1	1.25565	1.54173e-05	2.89698	9.84517e-30
ENSG00000139547	RDH16	1.9257	3.89238e-35	1.25437	1.12349e-14
ENSG00000139800	ZIC5	1.1884	1.32113e-18	1.36454	4.04547e-25
ENSG00000139899	CBLN3	-0.766606	0.00164094	-1.37896	5.60581e-09
ENSG00000139988	RDH12	4.14394	5.91107e-62	0.874353	0.00378641
ENSG00000140092	FBLN5	2.33851	8.24104e-18	1.22213	2.29259e-05
ENSG00000140398	NEIL1	-0.555255	3.92393e-05	-1.13497	1.93201e-18
ENSG00000140443	IGF1R	1.14499	8.8508e-101	1.28047	2.18839e-127
ENSG00000140519	RHCG	3.10158	3.00884e-106	0.457818	0.00922546
ENSG00000140853	NLRC5	1.38512	4.83758e-11	1.90766	1.42789e-21
ENSG00000140859	KIFC3	-1.93132	2.62504e-85	-2.45525	1.93757e-121
ENSG00000141574	SECTM1	-0.879898	1.68482e-07	-1.68886	4.98348e-22
ENSG00000141579	ZNF750	1.57124	5.15183e-17	0.366017	0.100651
ENSG00000141639	MAPK4	-1.5342	3.41136e-40	-3.32737	4.59338e-122
ENSG00000141682	PMAIP1	1.33609	9.43211e-27	1.56234	1.90046e-37
ENSG00000141736	ERBB2	-0.785754	2.4407e-65	-1.24175	1.1104e-158
ENSG00000141753	IGFBP4	0.584855	1.54973e-09	1.05889	1.91187e-30
ENSG00000142552	RCN3	1.70153	3.65354e-10	1.27293	4.16448e-06
ENSG00000142606	MMEL1	-0.757574	0.011907	-1.05414	0.000218637
ENSG00000142619	PADI3	3.0311	5.25824e-77	0.735619	0.000226575
ENSG00000142973	CYP4B1	-1.81021	1.90364e-79	-2.94499	4.83697e-163
ENSG00000143341	HMCN1	0.286568	9.90535e-05	-1.70745	1.12715e-103
ENSG00000143367	TUFT1	-1.01738	9.91285e-72	-1.06309	3.69867e-78
ENSG00000143479	DYRK3	1.05912	1.88316e-20	1.10651	1.10017e-22
ENSG00000143502	SUSD4	1.72334	3.61647e-45	1.40415	2.2933e-29
ENSG00000143515	ATP8B2	-1.19332	1.43704e-163	-1.91317	0
ENSG00000143520	FLG2	4.94444	5.06313e-267	1.98266	2.42692e-38
ENSG00000143546	S100A8	4.39001	0	2.5334	6.33134e-225
ENSG00000143556	S100A7	6.74162	0	3.88624	8.94926e-165
ENSG00000143578	CREB3L4	-0.973001	1.05253e-126	-1.2055	9.54277e-189
ENSG00000143631	FLG	6.0677	0	2.82265	1.96452e-79
ENSG00000143816	WNT9A	-1.30151	1.36061e-13	-1.04376	9.78997e-10
ENSG00000143845	ETNK2	0.306684	0.000150523	1.19177	1.42184e-59
ENSG00000143850	PLEKHA6	-0.852174	1.78368e-57	-1.00456	2.03647e-78
ENSG00000143878	RHOB	-1.01071	4.52594e-79	0.147602	0.0101259
ENSG00000144278	GALNT13	-0.225787	0.349317	-2.28511	1.21655e-23
ENSG00000144290	SLC4A10	2.36595	1.19537e-64	3.27719	2.24284e-131
ENSG00000144331	ZNF385B	1.73026	7.93167e-20	1.26912	1.01663e-10
ENSG00000144354	CDCA7	0.608657	1.23528e-24	1.27357	1.66151e-117
ENSG00000144476	ACKR3	-1.71291	1.42857e-127	-2.02583	3.7988e-172
ENSG00000144579	CTDSP1	-0.376493	7.22573e-18	-1.00208	1.26202e-114
ENSG00000144655	CSRNP1	-0.628268	2.35181e-14	-1.14805	2.22497e-43
ENSG00000144668	ITGA9	-1.71984	4.43579e-22	-2.34323	9.58711e-36
ENSG00000144802	NFKBIZ	1.17996	7.27424e-153	0.829924	2.00951e-73
ENSG00000144857	BOC	0.468116	0.0368172	1.42667	1.88745e-14
ENSG00000145220	LYAR	0.841747	1.56938e-36	1.00055	2.82877e-52
ENSG00000145604	SKP2	0.624686	1.0704e-28	1.08672	5.44401e-89
ENSG00000145623	OSMR	1.16421	3.79547e-105	0.718659	2.57812e-39
ENSG00000145808	ADAMTS19	-0.385022	3.47185e-07	-1.21115	1.70411e-54
ENSG00000145911	N4BP3	-0.217458	1.2836e-08	-1.05485	1.76344e-173
ENSG00000146038	DCDC2	-1.03617	4.51897e-35	-0.911985	5.08077e-28
ENSG00000146151	HMGCLL1	2.55827	1.01533e-33	2.91732	4.55208e-45
ENSG00000146376	ARHGAP18	-0.803559	5.52288e-21	-1.39911	1.67191e-57
ENSG00000146409	SLC18B1	1.2952	3.65338e-30	1.42719	3.11314e-37
ENSG00000146674	IGFBP3	2.7579	7.78192e-75	0.370989	0.0514654
ENSG00000147041	SYTL5	2.24579	1.63436e-195	2.95433	0
ENSG00000147065	MSN	-0.535206	0.11047	-1.05518	0.000494583
ENSG00000147180	ZNF711	0.957212	3.88067e-10	1.69452	1.40559e-33
ENSG00000147202	DIAPH2	1.08318	6.37534e-37	1.10005	1.79571e-38
ENSG00000147255	IGSF1	5.08841	0	3.49979	5.65998e-150
ENSG00000147256	ARHGAP36	2.88674	1.24975e-28	1.45306	2.42308e-07
ENSG00000147408	CSGALNACT1	-0.686082	2.181e-11	-1.79176	6.91495e-59
ENSG00000147526	TACC1	-1.40538	5.773e-181	-0.920135	2.09484e-81
ENSG00000147573	TRIM55	4.43518	3.38993e-91	1.73172	3.31504e-12
ENSG00000147689	FAM83A	0.218554	0.135071	-1.05722	3.64862e-16
ENSG00000148154	UGCG	1.00975	8.3281e-84	0.928049	9.80439e-71
ENSG00000148175	STOM	1.12278	5.30041e-83	0.94023	4.99298e-58
ENSG00000148341	SH3GLB2	-0.707858	2.58158e-19	-1.10044	1.34599e-45
ENSG00000148344	PTGES	0.816273	1.52876e-15	1.13008	6.1901e-30
ENSG00000148346	LCN2	3.42395	1.12679e-154	0.859275	1.76709e-08
ENSG00000148468	FAM171A1	0.816129	1.08162e-06	1.13632	6.23405e-13
ENSG00000148488	ST8SIA6	0.974212	2.58051e-15	1.18341	2.50571e-23
ENSG00000148513	ANKRD30A	0.534497	0.120224	2.30406	1.60147e-16
ENSG00000148671	ADIRF	-0.627389	8.0055e-15	-1.17635	9.49528e-47
ENSG00000148700	ADD3	0.911912	3.52992e-40	1.42367	9.90333e-102
ENSG00000148926	ADM	-1.32652	3.2507e-12	-1.46103	1.33352e-14
ENSG00000149043	SYT8	2.02011	2.71647e-19	1.34468	9.5294e-09
ENSG00000149218	ENDOD1	1.24006	5.08939e-60	1.14354	4.68119e-51
ENSG00000149269	PAK1	1.36631	9.01565e-22	2.14813	1.90575e-56
ENSG00000149403	GRIK4	0.053516	0.902326	1.21507	3.71819e-05
ENSG00000149577	SIDT2	-0.580413	2.33143e-15	-1.07628	3.88709e-47
ENSG00000150457	LATS2	-0.738283	2.96877e-28	-1.09916	6.12132e-59
ENSG00000150551	LYPD1	1.36674	3.62861e-16	1.09365	1.12127e-10
ENSG00000150593	PDCD4	0.994906	1.04273e-80	1.77189	8.67838e-261
ENSG00000150667	FSIP1	0.758671	0.00164194	1.08709	1.10261e-06
ENSG00000150672	DLG2	-0.856862	1.21938e-06	-1.34331	2.12794e-14
ENSG00000150687	PRSS23	3.63853	0	3.45023	0
ENSG00000150722	PPP1R1C	0.357667	0.152727	1.02997	6.51966e-07
ENSG00000150782	IL18	2.1311	1.73114e-27	1.58223	4.52145e-15
ENSG00000150938	CRIM1	-1.59274	3.44839e-170	-1.79326	2.90378e-210
ENSG00000151012	SLC7A11	2.06791	1.92702e-84	2.3771	3.5623e-115
ENSG00000151240	DIP2C	-0.921176	1.36012e-44	-1.09697	2.9896e-61
ENSG00000151276	MAGI1	-1.11453	1.25337e-71	-1.06288	3.22037e-66
ENSG00000151303	NA	-0.496487	0.00525449	-1.02359	1.72199e-09
ENSG00000151632	AKR1C2	3.2056	6.94417e-137	1.39864	3.24545e-23
ENSG00000151715	TMEM45B	-1.62037	1.57357e-55	-2.17881	7.98989e-88
ENSG00000151726	ACSL1	0.391027	1.61718e-06	1.08563	9.12165e-48
ENSG00000151789	ZNF385D	-0.393181	0.188086	1.232	7.66393e-08
ENSG00000151892	GFRA1	1.11206	9.79424e-112	1.29027	6.53352e-151
ENSG00000151917	BEND6	0.823731	2.61888e-05	1.05954	1.23588e-08
ENSG00000152137	HSPB8	1.93801	3.2632e-144	2.06454	1.24707e-164
ENSG00000152270	PDE3B	1.15277	7.19536e-25	0.819307	1.13894e-12
ENSG00000152518	ZFP36L2	-0.962121	1.52828e-82	-1.00681	3.61864e-90
ENSG00000152527	PLEKHH2	-1.07001	2.70291e-15	-1.54545	7.3221e-29
ENSG00000152661	GJA1	5.15884	1.42632e-206	3.16346	6.17982e-73
ENSG00000152689	RASGRP3	-0.751863	0.000159751	-1.06618	4.21471e-08
ENSG00000152766	ANKRD22	2.13224	8.20711e-22	0.946252	9.81024e-05
ENSG00000152778	IFIT5	1.99213	4.16517e-59	2.70935	1.76921e-112
ENSG00000152818	UTRN	-0.921763	1.4116e-38	-1.13673	4.74194e-57
ENSG00000153071	DAB2	-2.06128	7.4597e-22	-2.70446	2.11946e-33
ENSG00000153094	BCL2L11	1.10369	4.15972e-85	0.351454	1.21908e-08
ENSG00000153233	PTPRR	2.22802	1.0696e-14	0.789403	0.0132649
ENSG00000153551	CMTM7	0.464221	0.140956	1.27483	1.48768e-06
ENSG00000153714	LURAP1L	0.408294	0.000532128	1.57402	4.40237e-55
ENSG00000154118	JPH3	-0.147035	0.430671	1.4784	3.10735e-31
ENSG00000154188	ANGPT1	0.742083	1.0671e-11	1.0845	1.29152e-25
ENSG00000154227	CERS3	3.94001	4.9375e-60	1.16871	3.05185e-05
ENSG00000154274	C4orf19	1.40225	3.26482e-28	1.36567	5.31752e-27
ENSG00000154310	TNIK	1.55712	6.82598e-23	0.473013	0.00985299
ENSG00000154328	NEIL2	1.16029	9.37522e-40	1.50991	4.49337e-69
ENSG00000154330	PGM5	-2.04088	3.69145e-121	-2.36147	3.38979e-154
ENSG00000154553	PDLIM3	2.1491	1.28269e-72	1.80907	5.25605e-50
ENSG00000154654	NCAM2	-0.278768	7.06597e-09	-1.66024	4.92711e-269
ENSG00000154856	APCDD1	0.152014	0.633813	1.04015	6.60194e-06
ENSG00000155158	TTC39B	-0.799355	4.10902e-20	-1.357	7.98977e-52
ENSG00000155380	SLC16A1	1.93906	5.54681e-156	2.1156	2.73052e-187
ENSG00000155850	SLC26A2	2.22567	0	3.17639	0
ENSG00000156011	PSD3	-0.70175	4.65775e-30	-1.2607	7.54034e-89
ENSG00000156113	KCNMA1	-0.190446	0.554429	-1.81502	1.59411e-11
ENSG00000156463	SH3RF2	3.00403	8.76864e-45	1.1936	6.06842e-07
ENSG00000156535	CD109	1.6414	2.41693e-40	1.51714	2.23826e-34
ENSG00000156689	GLYATL2	2.6142	4.51824e-28	3.37342	2.60046e-49
ENSG00000157303	SUSD3	1.19088	1.91088e-28	1.87096	6.87797e-74
ENSG00000157388	CACNA1D	-0.444824	3.81934e-08	-1.11473	5.57311e-41
ENSG00000157423	HYDIN	-1.0059	0.000728428	-0.443669	0.148605
ENSG00000157470	FAM81A	0.789236	7.05637e-08	1.46512	4.58981e-28
ENSG00000157514	TSC22D3	-0.73036	5.56292e-15	-1.57329	1.08343e-59
ENSG00000157600	TMEM164	0.724129	1.31743e-28	1.04258	1.16523e-60
ENSG00000157613	CREB3L1	-0.180405	0.619314	-1.05353	0.000289326
ENSG00000157657	ZNF618	0.505223	1.92093e-13	1.00244	3.2109e-55
ENSG00000157851	DPYSL5	0.879071	1.85903e-09	1.32223	1.08582e-21
ENSG00000157890	MEGF11	-0.555107	0.01972	-1.1232	6.73347e-07
ENSG00000157992	KRTCAP3	-0.0245381	0.867386	1.00392	5.1644e-28
ENSG00000158055	GRHL3	-1.7569	1.65246e-57	-3.19745	2.16076e-131
ENSG00000158125	XDH	1.40272	1.69889e-07	-0.100063	0.777729
ENSG00000158270	COLEC12	-1.13241	1.84397e-14	-1.35368	7.77814e-20
ENSG00000158286	RNF207	-0.444781	0.00421946	-1.12993	7.08238e-15
ENSG00000158470	B4GALT5	0.885737	1.41131e-32	1.17734	1.68985e-58
ENSG00000158747	NBL1	1.01067	7.10617e-12	1.30352	6.01634e-20
ENSG00000159167	STC1	1.20615	7.83688e-29	1.70862	6.46788e-61
ENSG00000159200	RCAN1	-1.46722	1.99348e-132	-2.05013	2.29219e-229
ENSG00000159403	C1R	1.77489	1.89095e-24	1.74158	8.69223e-24
ENSG00000159516	SPRR2G	2.05643	6.92556e-12	0.202818	0.57802
ENSG00000159871	LYPD5	1.33086	2.24646e-08	-0.633842	0.0190981
ENSG00000160182	TFF1	1.16959	4.08001e-51	1.25486	6.77749e-59
ENSG00000160323	ADAMTS13	-0.557395	0.000186481	-1.11086	3.48311e-14
ENSG00000160678	S100A1	-1.13603	2.44619e-13	-0.95514	3.31403e-10
ENSG00000160712	IL6R	1.22595	2.18191e-25	1.12344	1.81593e-21
ENSG00000160781	PAQR6	-0.53651	0.00361349	-1.01536	4.79305e-09
ENSG00000160999	SH2B2	0.232213	0.144017	1.11262	6.12887e-19
ENSG00000161031	PGLYRP2	1.60074	1.36263e-12	1.87065	1.34776e-17
ENSG00000161249	DMKN	1.4923	8.00163e-175	0.641378	6.05196e-31
ENSG00000161328	LRRC56	-0.732065	1.30897e-08	-1.01576	2.21354e-15
ENSG00000161533	ACOX1	-0.871676	2.54711e-72	-1.09826	2.1353e-112
ENSG00000162069	CCDC64B	-0.743421	3.46889e-20	-1.16235	5.32429e-47
ENSG00000162104	ADCY9	1.07195	8.04582e-49	0.985517	3.26995e-41
ENSG00000162105	SHANK2	-0.927099	1.04873e-32	-1.02429	1.40976e-39
ENSG00000162366	PDZK1IP1	2.2449	2.18847e-26	0.974262	2.7305e-05
ENSG00000162496	DHRS3	-0.700382	5.64995e-05	-1.70538	3.28538e-21
ENSG00000162576	MXRA8	-0.471136	0.0223217	-1.06749	3.63061e-08
ENSG00000162599	NFIA	1.05088	1.124e-19	0.0771291	0.616976
ENSG00000162878	PKDCC	0.890756	0.00147898	1.10932	2.69359e-05
ENSG00000162891	IL20	4.52773	3.4192e-269	3.94425	9.32383e-201
ENSG00000162892	IL24	3.88456	4.01575e-107	2.47478	7.22548e-40
ENSG00000162894	FCMR	1.79039	5.13278e-19	1.92414	1.86049e-22
ENSG00000163082	SGPP2	1.52733	1.57478e-37	0.62118	2.06945e-06
ENSG00000163083	INHBB	-1.42694	9.86833e-105	-1.86373	1.29877e-165
ENSG00000163171	CDC42EP3	1.12386	2.29349e-14	1.39545	7.76419e-23
ENSG00000163207	IVL	5.47584	6.79164e-164	2.35287	1.05369e-26
ENSG00000163209	SPRR3	4.09368	4.0681e-71	1.22326	5.00065e-06
ENSG00000163216	SPRR2D	5.80533	5.812e-180	2.0391	6.78635e-19
ENSG00000163218	PGLYRP4	3.72807	4.67502e-67	1.1429	5.24077e-06
ENSG00000163220	S100A9	3.72463	0	2.31646	0
ENSG00000163221	S100A12	2.8775	1.8441e-30	1.63517	7.01108e-10
ENSG00000163347	CLDN1	0.179673	0.0469575	-1.03466	8.76016e-34
ENSG00000163362	C1orf106	1.78236	1.37981e-42	0.577624	9.01936e-05
ENSG00000163435	ELF3	-0.573413	1.93591e-26	-1.22008	5.2682e-108
ENSG00000163485	ADORA1	2.60072	1.65788e-49	2.77721	2.27348e-57
ENSG00000163638	ADAMTS9	-1.656	1.70198e-42	-1.57071	2.09899e-39
ENSG00000163644	PPM1K	1.78379	6.78209e-141	2.05037	2.26164e-191
ENSG00000163659	TIPARP	1.11221	1.75576e-76	1.20319	1.35925e-90
ENSG00000163710	PCOLCE2	1.33493	1.01778e-07	1.85363	7.33781e-15
ENSG00000163739	CXCL1	0.147021	0.486469	-1.66414	7.28856e-18
ENSG00000163762	TM4SF18	-1.39545	3.77162e-09	-1.51942	8.59684e-11
ENSG00000163840	DTX3L	0.773278	4.34042e-44	1.00399	3.4358e-75
ENSG00000163873	GRIK3	1.69538	1.83222e-105	2.07304	7.04028e-165
ENSG00000163898	LIPH	-1.12771	8.03149e-27	-1.91649	1.2277e-65
ENSG00000164056	SPRY1	-0.97506	2.73711e-07	-1.48124	1.2477e-14
ENSG00000164089	ETNPPL	1.41727	6.12326e-08	1.38695	7.47157e-08
ENSG00000164120	HPGD	2.99886	2.76961e-150	2.44497	7.79688e-97
ENSG00000164128	NPY1R	1.91259	0	3.16616	0
ENSG00000164129	NPY5R	1.03577	4.24581e-10	1.97134	1.47432e-39
ENSG00000164171	ITGA2	0.774898	2.24884e-38	1.27973	2.51148e-108
ENSG00000164176	EDIL3	0.348449	0.0591085	-1.01431	2.21742e-08
ENSG00000164237	CMBL	0.252682	0.00706435	1.03685	2.03318e-38
ENSG00000164265	SCGB3A2	-1.07548	0.000763237	-0.742155	0.0220625
ENSG00000164294	GPX8	0.887329	5.10862e-29	1.26193	2.61252e-61
ENSG00000164342	TLR3	0.893223	6.95097e-05	1.07217	5.62156e-07
ENSG00000164574	GALNT10	-1.34043	7.34433e-99	-1.25447	1.02987e-87
ENSG00000164619	BMPER	1.44665	5.20889e-07	0.471666	0.146951
ENSG00000164626	KCNK5	0.50358	1.28215e-05	1.30632	6.46735e-38
ENSG00000164647	STEAP1	1.90979	4.81303e-22	2.2048	2.52763e-30
ENSG00000164684	ZNF704	-1.22491	1.00427e-27	-0.52329	1.53817e-06
ENSG00000164687	FABP5	3.34981	1.54501e-187	2.49708	1.88165e-100
ENSG00000164741	DLC1	1.09107	5.73158e-135	1.0642	1.44801e-128
ENSG00000164761	TNFRSF11B	-2.06488	7.71164e-191	-1.44092	4.94266e-105
ENSG00000164855	TMEM184A	-0.473251	9.04539e-11	-1.09533	2.52241e-53
ENSG00000164919	COX6C	1.18734	4.50682e-179	0.964432	4.22543e-118
ENSG00000164932	CTHRC1	1.03682	4.64154e-12	1.98147	8.41714e-48
ENSG00000164938	TP53INP1	-0.455882	9.64076e-12	-1.04741	4.61376e-56
ENSG00000165169	DYNLT3	0.851806	5.87505e-27	1.15338	6.19568e-51
ENSG00000165194	PCDH19	0.814668	1.00734e-17	1.44326	1.10388e-58
ENSG00000165272	AQP3	-0.521961	1.39725e-10	-2.19789	4.92194e-156
ENSG00000165389	SPTSSA	1.6746	5.39925e-122	1.74238	2.7233e-132
ENSG00000165434	PGM2L1	1.04546	3.17153e-17	1.08878	4.94359e-19
ENSG00000165474	GJB2	4.00976	0	1.05215	2.77671e-34
ENSG00000165507	C10orf10	-0.740485	0.0125203	-1.23555	1.04562e-05
ENSG00000165509	MAGEC3	-1.36428	3.44307e-06	-1.48846	2.25918e-07
ENSG00000165714	BORCS5	1.19907	9.24333e-24	0.566766	8.91386e-06
ENSG00000165810	BTNL9	-1.10067	1.57458e-07	-0.171403	0.449
ENSG00000165821	SALL2	0.942664	1.5843e-14	1.36671	9.45659e-32
ENSG00000165868	HSPA12A	1.12794	2.72488e-21	1.66473	2.93274e-49
ENSG00000165949	IFI27	2.91581	2.79746e-80	4.12874	5.14795e-168
ENSG00000165959	CLMN	-0.557507	5.35023e-19	-1.30584	4.41498e-88
ENSG00000165995	CACNB2	1.27298	3.84599e-14	-0.331316	0.118246
ENSG00000166183	ASPG	-1.03407	2.6869e-12	-1.00203	6.12011e-12
ENSG00000166220	TBATA	-1.18143	0.000112115	-0.634423	0.0418923
ENSG00000166250	CLMP	0.883294	1.2597e-08	1.38196	1.21945e-21
ENSG00000166289	PLEKHF1	-0.447017	0.000481508	-1.0986	4.08211e-18
ENSG00000166387	PPFIBP2	-2.08844	5.86477e-168	-2.45506	3.58608e-212
ENSG00000166396	SERPINB7	2.49085	1.46876e-17	0.72891	0.024918
ENSG00000166446	CDYL2	-0.444617	4.54125e-19	-1.12663	1.02599e-113
ENSG00000166509	CLEC3A	-0.248895	0.375799	-2.41247	1.81596e-21
ENSG00000166510	CCDC68	-1.60216	9.55941e-13	-1.6292	2.08531e-13
ENSG00000166535	A2ML1	2.35469	1.57517e-45	1.16264	9.81998e-11
ENSG00000166689	PLEKHA7	-0.772286	1.63874e-19	-1.01533	2.61802e-32
ENSG00000166920	C15orf48	2.32263	6.0986e-24	1.07877	2.28009e-05
ENSG00000166949	SMAD3	-0.692342	1.38939e-26	-1.33619	2.03544e-87
ENSG00000167034	NKX3-1	-0.907018	1.70322e-13	-1.57815	7.01338e-35
ENSG00000167080	B4GALNT2	-0.652144	5.1611e-12	-1.02271	1.18438e-27
ENSG00000167191	GPRC5B	1.41917	6.17946e-24	0.710654	2.2927e-06
ENSG00000167207	NOD2	1.33215	1.31108e-30	1.20372	4.95878e-25
ENSG00000167244	IGF2	3.36915	5.91562e-67	3.34495	4.29575e-66
ENSG00000167608	TMC4	-0.537587	3.66677e-14	-1.11852	5.61294e-56
ENSG00000167614	TTYH1	-0.559435	0.00894387	-1.30015	2.24604e-10
ENSG00000167653	PSCA	-3.10564	7.16976e-37	-3.1859	1.20244e-38
ENSG00000167656	LY6D	0.944119	0.000901802	1.03869	0.00014475
ENSG00000167676	PLIN4	1.28804	5.54481e-24	1.75886	9.13177e-46
ENSG00000167680	SEMA6B	1.22001	2.96709e-26	1.1699	2.20674e-24
ENSG00000167693	NXN	0.58197	2.31947e-08	1.06215	2.09473e-28
ENSG00000167749	KLK4	-0.943171	0.00143937	-1.21527	2.09558e-05
ENSG00000167754	KLK5	3.55146	2.63942e-40	0.38271	0.269048
ENSG00000167755	KLK6	5.73318	6.85191e-140	0.830461	0.00445442
ENSG00000167767	KRT80	-0.73985	1.12782e-46	-1.4252	5.39896e-165
ENSG00000167768	KRT1	5.54623	0	3.50319	6.17114e-155
ENSG00000167779	IGFBP6	1.51274	3.63976e-08	1.88	1.04278e-12
ENSG00000167861	HID1	-0.993969	2.58691e-99	-1.43521	6.82912e-195
ENSG00000167914	GSDMA	1.67294	7.73838e-15	-0.136185	0.644613
ENSG00000168016	TRANK1	1.22701	2.68496e-17	1.59192	6.97294e-30
ENSG00000168026	TTC21A	-0.888461	4.27849e-06	-1.29108	1.57008e-11
ENSG00000168269	FOXI1	0.607045	0.000256735	1.42738	1.52016e-22
ENSG00000168280	KIF5C	-0.803347	2.59014e-33	-1.70024	1.60194e-125
ENSG00000168306	ACOX2	1.04132	0.000371914	1.21418	1.34472e-05
ENSG00000168386	FILIP1L	2.704	2.20528e-122	0.203873	0.196119
ENSG00000168405	CMAHP	-1.15462	2.78527e-05	-1.36275	4.18787e-07
ENSG00000168461	RAB31	-0.0582546	0.475686	1.00434	1.12962e-63
ENSG00000168491	CCDC110	1.06124	2.45281e-09	1.23885	5.29977e-13
ENSG00000168546	GFRA2	1.31441	4.013e-08	0.24907	0.402638
ENSG00000168675	LDLRAD4	-2.00944	3.13109e-244	-2.62705	0
ENSG00000168679	SLC16A4	1.14053	5.90986e-32	1.59506	1.54081e-65
ENSG00000168743	NPNT	-0.776494	2.32086e-52	-2.07478	0
ENSG00000168772	CXXC4	1.38094	1.24247e-20	1.71935	3.75136e-33
ENSG00000168785	TSPAN5	1.16839	3.2693e-13	1.68957	7.07423e-29
ENSG00000168890	TMEM150A	-0.424834	2.83143e-05	-1.06274	5.10024e-26
ENSG00000168916	ZNF608	1.19642	1.68067e-08	0.329252	0.186802
ENSG00000168952	STXBP6	0.284387	0.332352	1.30787	5.25377e-09
ENSG00000169016	E2F6	1.01515	8.20915e-62	0.599921	1.71874e-21
ENSG00000169031	COL4A3	-1.00213	6.06269e-11	-1.37652	6.66922e-19
ENSG00000169035	KLK7	2.5536	7.99124e-31	0.202369	0.511007
ENSG00000169047	IRS1	2.14103	0	2.64789	0
ENSG00000169071	ROR2	1.09322	1.15194e-05	0.51572	0.0563817
ENSG00000169085	C8orf46	1.02617	1.32539e-06	1.07972	1.69846e-07
ENSG00000169181	GSG1L	1.28954	9.60675e-08	1.81271	1.31492e-15
ENSG00000169242	EFNA1	-0.771287	5.39524e-83	-1.37319	4.43179e-250
ENSG00000169247	SH3TC2	-1.85982	1.37357e-20	-2.01795	8.17e-24
ENSG00000169429	CXCL8	-0.483261	0.00328904	-1.83687	4.32547e-26
ENSG00000169469	SPRR1B	5.5519	1.97082e-177	2.55735	4.80878e-34
ENSG00000169474	SPRR1A	5.00985	1.76279e-114	2.3691	4.62921e-23
ENSG00000169509	CRCT1	1.99769	2.19848e-11	-0.52472	0.116899
ENSG00000169862	CTNND2	-1.32939	7.95117e-30	-1.53112	1.69969e-38
ENSG00000169884	WNT10B	1.43633	4.7503e-44	1.38869	2.77178e-41
ENSG00000169896	ITGAM	2.77171	9.24014e-140	2.81234	1.55425e-144
ENSG00000169900	PYDC1	3.11409	2.46676e-62	2.34333	5.83137e-34
ENSG00000169908	TM4SF1	-1.80358	5.14585e-237	-4.94816	0
ENSG00000170006	TMEM154	1.08656	1.50607e-60	0.496378	1.49714e-12
ENSG00000170017	ALCAM	-0.504742	5.06139e-19	-1.04091	8.67953e-77
ENSG00000170190	SLC16A5	0.0989021	0.665249	-1.07437	7.75642e-09
ENSG00000170271	FAXDC2	1.45044	6.67441e-20	0.0395178	0.864496
ENSG00000170345	FOS	1.55744	2.58247e-43	1.58097	4.50765e-45
ENSG00000170423	KRT78	3.20904	5.48748e-37	0.963882	0.000918369
ENSG00000170426	SDR9C7	3.94389	1.5022e-54	1.482	1.37224e-07
ENSG00000170442	KRT86	-1.69746	3.62273e-70	-2.40409	1.10074e-123
ENSG00000170465	KRT6C	5.64456	0	4.24175	3.89268e-196
ENSG00000170477	KRT4	3.21547	2.58703e-31	0.269239	0.45757
ENSG00000170786	SDR16C5	2.33652	1.86376e-42	0.671589	0.000749711
ENSG00000170873	MTSS1	2.18964	2.81886e-103	1.21911	4.0886e-30
ENSG00000170899	GSTA4	1.31015	3.27838e-22	0.36082	0.0214495
ENSG00000170961	HAS2	3.70567	1.96966e-74	2.44886	2.31224e-30
ENSG00000171004	HS6ST2	1.46414	4.57672e-47	1.9193	6.31548e-84
ENSG00000171016	PYGO1	1.23128	1.36183e-27	2.02722	1.31465e-81
ENSG00000171033	PKIA	0.0169543	0.952458	1.50171	3.53145e-18
ENSG00000171189	GRIK1	-2.02935	1.69772e-15	-1.65173	2.79315e-11
ENSG00000171227	TMEM37	0.431715	0.114344	1.47271	3.47522e-11
ENSG00000171236	LRG1	1.30682	1.23064e-54	1.40654	3.37575e-64
ENSG00000171401	KRT13	1.36262	1.23386e-05	0.61805	0.0618285
ENSG00000171444	MCC	1.42008	1.78212e-55	0.198189	0.0761254
ENSG00000171476	HOPX	-0.78183	2.03144e-06	-1.61832	2.11258e-21
ENSG00000171522	PTGER4	-0.494603	3.33257e-12	-1.22818	4.37164e-63
ENSG00000171564	FGB	0.651278	0.055506	2.42967	1.18088e-17
ENSG00000171587	DSCAM	1.1985	6.41902e-85	1.54432	1.88596e-146
ENSG00000171791	BCL2	1.39517	6.42457e-289	1.53102	0
ENSG00000171867	PRNP	1.22206	7.40969e-69	0.892629	3.15838e-36
ENSG00000171954	CYP4F22	2.09281	4.15533e-59	1.26854	1.19757e-20
ENSG00000171992	SYNPO	-1.12088	1.12739e-14	-0.940688	2.86523e-11
ENSG00000172137	CALB2	1.68205	4.68815e-23	2.35328	5.39725e-48
ENSG00000172201	ID4	-0.135529	0.548493	1.08186	1.11004e-11
ENSG00000172216	CEBPB	1.52065	1.51739e-146	0.870907	3.23047e-46
ENSG00000172250	SERHL	-0.665281	0.029819	-1.41019	7.47605e-07
ENSG00000172379	ARNT2	-1.29875	1.12927e-33	-1.30413	2.61242e-34
ENSG00000172428	MYEOV2	1.24337	3.97614e-53	1.36592	1.84764e-64
ENSG00000172461	FUT9	-1.0047	1.22136e-18	-0.966702	8.90993e-18
ENSG00000172478	C2orf54	-1.11895	3.56558e-08	-2.4125	7.10802e-28
ENSG00000172551	MUCL1	1.40688	2.92447e-11	0.398245	0.106974
ENSG00000172575	RASGRP1	1.78689	7.73903e-77	1.43317	6.32679e-48
ENSG00000172602	RND1	-0.482775	2.9086e-09	-1.40891	1.04755e-61
ENSG00000172867	KRT2	1.43421	3.96848e-08	1.46664	1.02179e-08
ENSG00000172869	DMXL1	-1.11642	3.19095e-160	-1.60702	0
ENSG00000172915	NBEA	-0.365131	0.000110925	-1.29124	5.01922e-43
ENSG00000172927	MYEOV	0.719817	0.00493686	1.11371	1.70636e-06
ENSG00000173193	PARP14	1.48595	2.82466e-117	1.90795	2.5967e-195
ENSG00000173207	CKS1B	0.427251	1.18445e-12	1.05139	9.45375e-76
ENSG00000173210	ABLIM3	-1.78853	6.69529e-25	-0.683742	2.79011e-05
ENSG00000173221	GLRX	-0.0542136	0.763395	-1.19788	7.28856e-18
ENSG00000173239	LIPM	3.22872	1.16882e-32	1.08865	0.00034481
ENSG00000173262	SLC2A14	2.10743	3.28137e-45	2.4187	2.31842e-61
ENSG00000173338	KCNK7	1.78879	2.72757e-10	0.121422	0.745588
ENSG00000173432	SAA1	2.04828	7.21805e-13	0.952092	0.00201018
ENSG00000173918	C1QTNF1	0.715132	0.00198329	1.56375	1.94927e-14
ENSG00000174032	SLC25A30	-1.79436	1.30619e-272	-1.88146	4.31161e-297
ENSG00000174498	IGDCC3	-1.25545	4.31248e-09	-1.18767	1.47315e-08
ENSG00000174827	PDZK1	3.45149	8.84264e-222	1.84748	2.32214e-56
ENSG00000174945	AMZ1	0.437757	4.92324e-08	1.0447	1.40866e-46
ENSG00000175093	SPSB4	0.133594	0.638659	1.04526	2.29398e-07
ENSG00000175175	PPM1E	0.712845	3.83011e-18	1.34731	7.84084e-69
ENSG00000175318	GRAMD2	-0.860417	0.00371461	-1.35265	1.78999e-06
ENSG00000175662	TOM1L2	-1.2865	7.57293e-77	-1.89859	6.16633e-152
ENSG00000175745	NR2F1	1.18116	2.02176e-05	2.46706	3.42184e-23
ENSG00000175894	TSPEAR	-1.74326	1.7905e-17	-1.09956	1.2454e-08
ENSG00000175906	ARL4D	-0.882643	2.95711e-06	-1.03351	2.5422e-08
ENSG00000175928	LRRN1	-1.47678	2.06842e-14	-1.55481	4.99947e-16
ENSG00000175938	ORAI3	-0.473432	1.09247e-06	-1.01231	2.16358e-25
ENSG00000176014	TUBB6	0.595914	1.87791e-17	1.02546	1.46601e-51
ENSG00000176046	NUPR1	-0.289329	0.000943823	-1.2432	1.77412e-48
ENSG00000176136	MC5R	1.63352	1.46234e-08	0.310564	0.373574
ENSG00000176399	DMRTA1	-0.931108	1.78456e-09	-1.60314	3.01374e-24
ENSG00000176490	DIRAS1	0.633424	0.00017425	1.21113	1.79117e-15
ENSG00000176532	PRR15	-0.648164	2.9228e-09	-1.33121	2.05179e-33
ENSG00000176845	METRNL	-0.662921	1.10258e-17	-1.28002	1.87778e-59
ENSG00000176884	GRIN1	-1.00923	7.49031e-24	-1.61993	4.71081e-54
ENSG00000176907	C8orf4	-0.370772	0.00281372	-2.50246	7.52759e-69
ENSG00000177189	RPS6KA3	1.40163	1.74305e-109	1.14181	7.79491e-72
ENSG00000177469	PTRF	0.514214	3.5752e-06	1.12356	1.64192e-27
ENSG00000177519	RPRM	-0.860731	0.00217451	-1.00215	0.000219455
ENSG00000177685	CRACR2B	-0.735618	3.49882e-12	-1.35911	1.79947e-38
ENSG00000177694	NAALADL2	0.939853	1.52804e-28	1.2958	1.56748e-56
ENSG00000177706	FAM20C	-1.11675	1.05308e-48	-1.88948	3.94101e-125
ENSG00000177822	NA	-1.37114	4.22774e-14	-0.953285	5.43378e-08
ENSG00000177990	DPY19L2	0.629794	0.00969568	1.0655	1.26389e-06
ENSG00000178075	GRAMD1C	1.02113	2.02162e-16	1.17961	2.13191e-22
ENSG00000178372	CALML5	5.28525	0	1.63169	2.95231e-39
ENSG00000178538	CA8	1.04149	1.06268e-06	0.987292	2.75738e-06
ENSG00000178568	ERBB4	-0.665714	2.37924e-15	-3.10306	7.90463e-213
ENSG00000178573	MAF	1.98817	2.15042e-29	0.87008	6.78757e-06
ENSG00000178597	PSAPL1	4.13611	7.99171e-57	0.42579	0.212725
ENSG00000178882	FAM101A	-0.66055	0.0215053	-3.2973	3.83905e-32
ENSG00000178934	LGALS7B	2.46842	5.26714e-17	0.443314	0.196119
ENSG00000178977	LINC00324	-0.0815412	0.665742	-1.0282	6.40382e-13
ENSG00000179046	TRIML2	2.27882	1.49602e-25	1.58963	1.3537e-12
ENSG00000179071	CCDC89	-0.511085	0.0792028	-1.20394	7.62474e-06
ENSG00000179104	TMTC2	-0.308229	0.00380982	-1.03638	3.38245e-23
ENSG00000179241	LDLRAD3	0.870735	2.12959e-09	1.12158	8.75731e-16
ENSG00000179388	EGR3	2.68029	1.16923e-39	1.87476	1.24986e-18
ENSG00000179431	FJX1	1.02939	1.50422e-29	0.734822	2.98377e-15
ENSG00000179456	ZBTB18	1.60128	5.63822e-13	1.87856	2.82427e-18
ENSG00000179477	ALOX12B	2.24008	6.40435e-17	0.159551	0.656133
ENSG00000179542	SLITRK4	0.624699	6.33602e-07	1.24366	1.65752e-27
ENSG00000179715	PCED1B	0.735092	3.68983e-05	1.03286	6.27868e-10
ENSG00000180176	TH	0.526022	0.042325	1.4155	6.58393e-11
ENSG00000180530	NRIP1	1.14487	1.00313e-73	0.953085	9.67726e-51
ENSG00000180539	C9orf139	-0.552921	0.00668355	-1.06377	4.55796e-08
ENSG00000180773	SLC36A4	0.720649	1.47316e-17	1.09038	7.22802e-42
ENSG00000181381	DDX60L	1.26189	2.69265e-40	1.62304	1.59579e-68
ENSG00000181788	SIAH2	1.37641	2.65468e-105	1.89273	7.29407e-203
ENSG00000182326	C1S	1.45888	1.41114e-14	0.424201	0.0538652
ENSG00000182376	NA	-0.605674	0.00133608	-1.22477	2.14616e-11
ENSG00000182575	NXPH3	2.41213	8.45524e-57	3.09395	2.40812e-98
ENSG00000182585	EPGN	2.57642	1.67056e-24	1.57237	3.25889e-09
ENSG00000182704	TSKU	2.3179	1.91713e-193	1.89607	1.41292e-126
ENSG00000182912	TSPEAR-AS2	-1.44378	6.394e-09	-1.06769	1.02122e-05
ENSG00000183036	PCP4	-0.133428	0.748812	1.314	6.48965e-06
ENSG00000183087	GAS6	0.524629	4.2755e-09	1.21996	5.93205e-51
ENSG00000183098	GPC6	1.73078	2.80343e-19	1.32166	2.23805e-11
ENSG00000183111	ARHGEF37	-1.45693	6.08612e-25	-2.18064	1.97338e-48
ENSG00000183401	CCDC159	-1.03089	2.61791e-11	-1.55147	4.11084e-24
ENSG00000183569	SERHL2	-1.28823	1.01127e-65	-2.57191	7.00382e-194
ENSG00000183578	TNFAIP8L3	0.663424	0.00392038	1.29253	2.66499e-10
ENSG00000183722	LHFP	-1.2934	2.00026e-13	-1.28648	1.19137e-13
ENSG00000183742	MACC1	-0.742204	1.6577e-27	-1.17919	6.96894e-64
ENSG00000183779	ZNF703	1.08844	1.90349e-21	1.08221	1.6924e-21
ENSG00000184148	SPRR4	2.654	1.37559e-19	0.156499	0.670469
ENSG00000184220	CMSS1	0.904657	4.6862e-29	1.01441	5.63287e-37
ENSG00000184271	POU6F1	0.778124	0.0023667	1.05597	9.27893e-06
ENSG00000184305	CCSER1	-1.16193	7.16858e-34	-1.72621	1.47063e-65
ENSG00000184330	S100A7A	3.56401	3.58309e-54	2.06059	5.8608e-17
ENSG00000184374	COLEC10	-1.58238	4.28211e-08	-1.32639	2.98913e-06
ENSG00000184459	BPIFC	2.88112	2.7531e-24	0.653907	0.046355
ENSG00000184500	PROS1	1.73385	9.98105e-29	1.04348	2.2006e-10
ENSG00000184557	SOCS3	-1.05205	7.08874e-79	-1.53952	8.58395e-153
ENSG00000184564	SLITRK6	2.59999	1.55864e-48	4.29364	1.90704e-144
ENSG00000184709	LRRC26	-0.753166	1.53346e-06	-1.17076	8.24501e-14
ENSG00000184828	ZBTB7C	2.01231	9.68776e-15	0.40563	0.199132
ENSG00000184845	DRD1	-1.83208	2.18191e-25	-2.53003	7.7537e-43
ENSG00000184867	ARMCX2	0.969026	5.34909e-07	1.4702	3.70702e-16
ENSG00000184925	LCN12	-0.719288	0.00494297	-1.13066	4.02758e-06
ENSG00000184979	USP18	0.743306	2.38197e-10	1.14183	3.08149e-24
ENSG00000185101	ANO9	-0.732358	8.38207e-08	-1.28476	3.33033e-22
ENSG00000185133	INPP5J	-0.506977	0.000864311	-1.2911	2.82432e-18
ENSG00000185168	LINC00482	-1.15705	1.08354e-06	-0.833196	0.000386785
ENSG00000185296	NA	-0.668971	NA	-1.26975	3.2579e-05
ENSG00000185332	TMEM105	-0.963427	5.04558e-13	-1.12843	1.7633e-17
ENSG00000185352	HS6ST3	-0.845834	1.09593e-14	-1.46342	2.46275e-39
ENSG00000185479	KRT6B	6.96763	0	4.94579	0
ENSG00000185499	MUC1	-0.371091	0.00077754	-1.14134	7.09056e-26
ENSG00000185507	IRF7	1.15015	9.09646e-42	1.43792	2.37027e-66
ENSG00000185519	FAM131C	0.221988	0.509743	1.16212	5.24236e-06
ENSG00000185532	PRKG1	-1.04919	6.66008e-11	-1.62019	7.60228e-23
ENSG00000185567	AHNAK2	1.19045	1.94698e-49	1.08679	3.47282e-41
ENSG00000185585	OLFML2A	0.875585	1.8997e-08	2.06696	1.51599e-50
ENSG00000185630	PBX1	-0.943458	3.91288e-99	-1.16721	1.12796e-148
ENSG00000185634	SHC4	1.31318	2.70873e-17	1.73531	1.83497e-31
ENSG00000185640	KRT79	6.9017	1.9436e-281	2.77212	4.1034e-40
ENSG00000185650	ZFP36L1	1.19049	1.89177e-55	0.965557	2.65258e-36
ENSG00000185664	PMEL	-1.02452	7.00814e-14	-1.09324	7.73444e-16
ENSG00000185697	MYBL1	1.0179	1.16245e-51	1.20307	3.18058e-74
ENSG00000185745	IFIT1	3.93146	7.18462e-114	4.79439	3.646e-170
ENSG00000185760	KCNQ5	2.00446	3.74442e-17	2.06975	1.19094e-18
ENSG00000185885	IFITM1	2.92248	2.24831e-182	3.17891	5.14089e-217
ENSG00000186007	LEMD1	1.21129	5.14931e-06	2.91169	7.35269e-36
ENSG00000186081	KRT5	5.93048	3.23457e-202	4.30788	2.33928e-103
ENSG00000186212	SOWAHB	-1.60191	4.84282e-70	-1.15207	1.11119e-38
ENSG00000186395	KRT10	3.77981	0	2.14178	2.2474e-140
ENSG00000186470	BTN3A2	1.55465	2.54322e-45	1.80104	9.16624e-63
ENSG00000186831	KRT17P2	1.85643	9.75839e-10	0.37	0.285376
ENSG00000186832	KRT16	6.00212	0	4.21368	0
ENSG00000186891	TNFRSF18	0.736059	1.37727e-06	1.08673	2.99748e-14
ENSG00000187134	AKR1C1	1.41926	1.30124e-20	-0.300613	0.110255
ENSG00000187185	NA	-0.826496	0.0122091	-1.12033	0.000313664
ENSG00000187244	BCAM	-1.03467	4.72032e-52	-1.36225	2.64001e-86
ENSG00000187266	EPOR	-1.21607	7.70696e-57	-1.18116	1.36619e-54
ENSG00000187527	ATP13A5	-0.848402	1.51287e-06	-2.1992	3.12582e-31
ENSG00000187608	ISG15	1.45438	5.07673e-44	1.84636	2.56539e-71
ENSG00000187627	RGPD1	1.28551	1.1226e-05	1.35604	2.08202e-06
ENSG00000187678	SPRY4	1.49882	4.19799e-13	0.456561	0.0562291
ENSG00000187689	AMTN	-1.78448	3.48006e-09	-2.37776	7.62703e-16
ENSG00000187720	THSD4	1.88153	1.38593e-161	2.12853	6.22335e-212
ENSG00000187889	C1orf168	1.05576	5.41434e-06	0.124941	0.664811
ENSG00000187955	COL14A1	2.54095	1.405e-78	1.92026	6.06323e-43
ENSG00000187957	DNER	0.330732	0.191306	1.14621	2.17964e-08
ENSG00000188001	TPRG1	1.72976	7.47063e-15	1.76904	7.31447e-16
ENSG00000188032	C19orf67	-0.873164	0.00466787	-1.44951	7.7678e-07
ENSG00000188089	PLA2G4E	3.85655	3.84225e-73	0.697424	0.0097922
ENSG00000188153	COL4A5	3.09575	0	2.66529	0
ENSG00000188176	SMTNL2	1.71345	1.19445e-20	2.92366	1.46482e-66
ENSG00000188263	IL17REL	-0.928904	1.3978e-09	-1.86918	1.61137e-32
ENSG00000188293	IGFL1	-2.87948	8.83192e-159	-3.57375	5.65058e-200
ENSG00000188313	PLSCR1	1.12199	2.15347e-51	1.55392	9.12963e-101
ENSG00000188365	NA	-0.581038	0.0247393	-1.12205	3.76163e-06
ENSG00000188404	SELL	1.23775	3.33697e-07	1.71906	5.59155e-14
ENSG00000188508	KRTDAP	6.11856	4.26593e-303	2.74565	2.89779e-55
ENSG00000188613	NANOS1	-0.808908	6.42025e-14	-1.14766	5.37897e-26
ENSG00000188747	NOXA1	-0.5772	1.9867e-05	-1.02674	3.59242e-15
ENSG00000188760	TMEM198	-0.26015	0.129735	-1.06921	1.07437e-11
ENSG00000188886	ASTL	1.19048	3.67778e-07	1.47498	4.7662e-11
ENSG00000188910	GJB3	0.843915	3.41967e-05	1.21078	2.13346e-10
ENSG00000188959	C9orf152	-0.889178	1.69739e-15	-1.2503	1.3867e-28
ENSG00000189001	SBSN	5.6256	2.13518e-176	2.32939	9.45409e-27
ENSG00000189058	APOD	-0.557972	0.11167	-1.14222	0.000246954
ENSG00000189212	DPY19L2P1	0.662142	0.0018323	1.53933	1.77045e-16
ENSG00000189221	MAOA	-1.91087	6.33246e-22	-3.07061	2.09226e-45
ENSG00000189280	GJB5	2.22213	1.3293e-14	0.818454	0.00956335
ENSG00000196074	SYCP2	-0.911428	9.06956e-22	-1.04803	2.4281e-28
ENSG00000196116	TDRD7	0.599426	2.70873e-17	1.00091	7.8036e-49
ENSG00000196154	S100A4	1.31074	4.61183e-27	1.88097	9.69338e-59
ENSG00000196208	GREB1	3.18697	0	3.47376	0
ENSG00000196476	C20orf96	-0.0891308	0.785336	-1.10078	1.16811e-05
ENSG00000196549	MME	-0.165924	0.376665	-2.09214	8.3365e-32
ENSG00000196611	MMP1	3.90523	6.79908e-85	2.00787	1.08027e-20
ENSG00000196620	UGT2B15	0.37214	0.141131	1.35884	1.76949e-11
ENSG00000196668	LINC00173	1.09933	6.34107e-07	0.971785	9.48202e-06
ENSG00000196739	COL27A1	1.05846	2.96792e-13	1.25476	8.70395e-19
ENSG00000196754	S100A2	4.44925	2.43825e-128	2.03071	2.78629e-24
ENSG00000196805	SPRR2B	3.22576	1.06367e-31	0.664335	0.0422322
ENSG00000196839	ADA	1.04887	1.30705e-20	1.11989	5.7645e-24
ENSG00000196872	KIAA1211L	-1.0277	9.00804e-10	-0.528431	0.0014255
ENSG00000196878	LAMB3	2.24261	2.04454e-49	1.73274	1.66112e-28
ENSG00000196917	HCAR1	-0.478932	1.89987e-05	-1.48677	1.44802e-37
ENSG00000196954	CASP4	1.15081	5.37767e-12	1.41259	1.37018e-18
ENSG00000197191	CYSRT1	-0.365702	0.0709932	-1.32561	3.39935e-12
ENSG00000197249	SERPINA1	2.77417	1.57228e-31	2.13884	2.69523e-18
ENSG00000197308	GATA3-AS1	-0.713573	1.88956e-11	-1.68118	4.38533e-55
ENSG00000197329	PELI1	1.08315	2.14709e-18	0.406698	0.00321623
ENSG00000197360	ZNF98	-0.195367	0.622056	1.05849	0.000476517
ENSG00000197506	SLC28A3	3.67238	9.49231e-55	1.84239	8.99447e-13
ENSG00000197565	COL4A6	4.09943	4.58023e-99	3.5051	6.70512e-71
ENSG00000197599	CCDC154	-0.741119	0.00765901	-1.08376	4.54258e-05
ENSG00000197635	DPP4	1.24093	3.25764e-06	2.08022	3.24078e-17
ENSG00000197670	NA	-0.892571	2.13845e-07	-1.43328	1.30176e-17
ENSG00000197815	NA	-0.747686	0.00210371	-1.09739	2.39107e-06
ENSG00000197892	KIF13B	-0.281105	0.00469889	-1.30473	4.50414e-39
ENSG00000197953	AADACL2	2.81427	1.40692e-25	0.896333	0.0032268
ENSG00000198021	SPANXA1	-2.25012	8.34551e-20	-3.42764	7.31447e-39
ENSG00000198054	DSCR8	-0.653222	0.000387051	-1.24599	7.15967e-12
ENSG00000198153	ZNF849P	0.0560872	0.871085	1.10136	1.26693e-06
ENSG00000198535	C2CD4A	3.0326	3.22894e-155	2.54055	3.49103e-106
ENSG00000198682	PAPSS2	1.3909	1.37866e-109	0.670873	1.54046e-24
ENSG00000198691	ABCA4	-0.101958	0.612421	-1.71171	6.57396e-24
ENSG00000198795	ZNF521	1.06768	0.000183066	2.09816	2.2625e-16
ENSG00000198797	BRINP2	0.571517	0.077682	1.5153	2.95387e-08
ENSG00000198832	NA	-0.0303182	0.817759	-1.03406	1.13359e-25
ENSG00000198914	POU3F3	-1.04089	6.0986e-24	-2.08212	5.35575e-74
ENSG00000198929	NOS1AP	0.958413	2.43168e-07	1.54668	2.54109e-19
ENSG00000198944	SOWAHA	1.25458	7.8278e-21	1.29187	2.01464e-22
ENSG00000203497	PDCD4-AS1	0.911831	8.12257e-07	1.26127	4.62652e-13
ENSG00000203635	NA	-1.02524	7.24585e-09	-1.44831	1.44254e-16
ENSG00000203785	SPRR2E	5.51112	5.01278e-152	1.98946	2.19486e-17
ENSG00000203837	PNLIPRP3	3.98838	1.5005e-55	0.814737	0.00845707
ENSG00000203926	SPANXA2	-1.27028	NA	-1.801	7.80006e-11
ENSG00000203999	LINC01270	1.27817	2.48748e-10	2.0892	1.10687e-28
ENSG00000204021	LIPK	2.27485	3.27562e-15	0.394375	0.254652
ENSG00000204103	MAFB	1.13111	1.18819e-16	0.443049	0.00308854
ENSG00000204248	COL11A2	-0.492901	0.00419956	-1.05851	4.72001e-11
ENSG00000204323	SMIM5	-0.528296	0.00616878	-1.38697	2.52936e-13
ENSG00000204380	NA	-0.344449	0.113966	-1.17711	5.5286e-09
ENSG00000204539	CDSN	3.55623	7.66015e-41	0.638894	0.0492992
ENSG00000204642	HLA-F	1.13829	3.99605e-33	1.31858	2.26872e-45
ENSG00000204740	MALRD1	-0.176969	0.0127076	-1.92353	2.88982e-167
ENSG00000204789	ZNF204P	0.758484	1.33686e-06	1.15736	2.82425e-15
ENSG00000205002	AARD	1.46619	3.29275e-37	1.7511	7.32264e-55
ENSG00000205363	C15orf59	1.89089	8.96248e-48	1.26107	2.24015e-20
ENSG00000205413	SAMD9	3.02715	8.30271e-138	4.15952	1.41367e-264
ENSG00000205420	KRT6A	6.58445	0	4.13466	1.04707e-213
ENSG00000205426	KRT81	-0.555693	0.000454552	-2.30978	4.36577e-42
ENSG00000205683	DPF3	-1.72576	1.09304e-15	-2.48754	2.42675e-28
ENSG00000205809	KLRC2	2.69032	6.31329e-27	0.949616	0.00101573
ENSG00000205810	KLRC3	1.771	4.56577e-09	0.114746	0.765991
ENSG00000205890	NA	-0.847796	3.3883e-10	-1.36131	1.52995e-23
ENSG00000206075	SERPINB5	4.97532	1.96027e-207	2.92015	7.66997e-66
ENSG00000206337	HCP5	1.03107	3.26644e-05	1.30791	2.90242e-08
ENSG00000206341	HLA-H	0.921851	0.000848154	1.17043	7.89142e-06
ENSG00000206503	HLA-A	1.30366	4.10426e-70	1.56524	3.4352e-102
ENSG00000207233	SNORA37	-0.722215	0.0232699	-1.14121	0.00012884
ENSG00000207422	RNU6-813P	1.54561	1.11643e-07	0.629687	0.0474145
ENSG00000207839	MIR33B	-0.61007	0.0718621	-1.00559	0.00121239
ENSG00000211448	DIO2	3.22063	2.95333e-70	0.748005	0.000549649
ENSG00000211689	TRGC1	-1.06308	5.04357e-14	-0.439017	0.00166236
ENSG00000211695	TRGV9	-1.24224	8.73627e-08	-1.05149	3.57559e-06
ENSG00000213144	NA	1.16529	2.65493e-05	1.12417	3.68834e-05
ENSG00000213145	CRIP1	-1.0627	6.46448e-08	-0.986361	3.13521e-07
ENSG00000213213	CCDC183	-0.755697	1.91932e-09	-1.12155	3.51432e-19
ENSG00000213443	NA	-0.205031	NA	-1.10665	0.000249037
ENSG00000213886	UBD	1.30097	3.92118e-06	-0.534496	0.0961471
ENSG00000213928	IRF9	1.90214	5.69519e-117	1.93353	2.52645e-121
ENSG00000214237	NA	1.44685	4.86683e-07	1.71961	5.06345e-10
ENSG00000214708	NA	-0.830427	0.00655536	-1.21594	2.88477e-05
ENSG00000214822	KRT16P3	2.59372	2.61899e-19	1.3359	9.88035e-06
ENSG00000214894	LINC00243	-0.675046	3.03118e-07	-1.22716	2.7055e-20
ENSG00000214944	ARHGEF28	1.13988	3.40507e-69	1.86125	1.1441e-200
ENSG00000215018	COL28A1	-0.872258	1.18358e-05	-1.35611	4.67992e-12
ENSG00000215386	MIR99AHG	-1.0844	9.62295e-07	-1.02065	2.3764e-06
ENSG00000221844	DPP3P2	1.45606	6.56507e-07	3.53409	3.54947e-43
ENSG00000223414	LINC00473	1.14814	1.70056e-06	0.842178	0.000570188
ENSG00000223729	NA	1.26923	5.35278e-05	1.18037	0.000134791
ENSG00000223749	MIR503HG	-1.70039	1.67517e-21	-1.23103	1.3132e-12
ENSG00000223813	NA	-0.761884	0.00113052	-1.19452	1.34142e-07
ENSG00000223855	NA	-0.733041	4.32033e-06	-1.0564	1.43928e-11
ENSG00000223886	NA	0.728567	0.0279211	1.19855	6.81996e-05
ENSG00000224141	MIR548XHG	0.0182685	0.934123	-1.26069	3.95108e-14
ENSG00000224259	LINC01133	-1.12805	0.000419836	-1.33782	1.36545e-05
ENSG00000224389	C4B	-0.813626	0.0134579	-1.31565	1.76482e-05
ENSG00000224574	COL18A1-AS2	-1.21565	0.000125508	-1.30938	2.1356e-05
ENSG00000224652	LINC00885	-1.04556	3.70532e-07	-0.54714	0.00699953
ENSG00000224738	NA	0.515761	6.12375e-09	1.01438	4.4798e-35
ENSG00000224888	NA	-0.517668	0.000120675	-1.06325	1.46754e-16
ENSG00000224940	PRRT4	-1.07924	2.36418e-09	-0.498143	0.00521061
ENSG00000224958	PGM5-AS1	-1.22717	NA	-1.52266	4.55994e-08
ENSG00000225138	NA	-0.571362	0.000219	-1.41666	4.8401e-22
ENSG00000225362	CT62	1.73463	1.21748e-11	1.92689	1.12116e-14
ENSG00000225431	NA	-3.16185	1.82556e-124	-3.68219	3.50561e-145
ENSG00000225535	LINC01393	0.167021	0.680231	1.13681	0.000170745
ENSG00000225886	NA	0.980396	0.000281582	1.31473	2.65797e-07
ENSG00000226352	NA	-0.292659	0.349998	-1.01422	0.000173149
ENSG00000226508	NA	-1.54499	4.94446e-08	-1.33305	1.66497e-06
ENSG00000226738	NA	2.26386	7.09966e-17	1.71833	5.26312e-10
ENSG00000226779	NAALADL2-AS2	1.36754	2.60078e-08	-0.0130538	0.968407
ENSG00000226945	NA	2.28406	1.24531e-20	1.77399	1.84256e-12
ENSG00000226965	NA	0.287664	0.451451	1.21156	6.54784e-05
ENSG00000227115	NA	-0.573534	0.0973367	-1.04525	0.000817648
ENSG00000227191	TRGC2	-1.20014	0.000124702	-0.553062	0.0898108
ENSG00000227212	PFN1P6	-0.536374	0.0583543	-1.05532	6.26017e-05
ENSG00000227418	PCGEM1	1.68855	2.26955e-08	1.16685	0.000150024
ENSG00000227542	NA	-0.709003	0.029379	-1.01519	0.000869099
ENSG00000227755	NA	-1.21572	3.52808e-05	-0.793987	0.00669681
ENSG00000228021	NA	-0.766424	0.0186621	-1.10386	0.000291349
ENSG00000228175	GEMIN8P4	0.649796	0.0528741	1.08125	0.000370418
ENSG00000228613	NA	-1.09176	6.09645e-08	-1.73423	3.24976e-17
ENSG00000228887	EEF1DP1	-0.42579	0.211749	-1.06232	0.00041265
ENSG00000229298	TUBB8P1	-0.498884	0.093279	-1.0088	0.000216055
ENSG00000229512	NA	1.16407	2.3291e-06	0.403155	0.14677
ENSG00000229676	ZNF492	0.044677	0.801724	1.09493	2.33613e-22
ENSG00000229955	NA	-1.186	7.68431e-11	-1.83595	2.39785e-23
ENSG00000229989	MIR181A1HG	-0.70956	0.00233083	-1.39104	4.36668e-10
ENSG00000230497	EEF1B2P8	1.35575	1.46133e-05	0.845052	0.00812608
ENSG00000230795	HLA-K	0.532255	0.100434	1.25368	8.50065e-06
ENSG00000230937	MIR205HG	2.56345	3.71154e-56	1.05528	7.13156e-10
ENSG00000231119	NA	-0.463559	0.0985906	-1.18781	3.18048e-06
ENSG00000231131	LINC01468	-1.33094	7.22133e-37	1.1569	5.03932e-43
ENSG00000231574	NA	2.34239	1.89163e-18	0.0585721	0.878917
ENSG00000231709	#N/A	-1.02356	0.000909973	-0.983653	0.00112749
ENSG00000232445	NA	1.333	8.04986e-49	1.57188	7.4653e-70
ENSG00000232480	TGFB2-AS1	-0.986817	0.00125221	-1.26571	1.7111e-05
ENSG00000232536	NA	-0.542239	0.11214	-1.06373	0.00054521
ENSG00000232638	NA	-0.959778	1.6544e-06	-2.03677	3.35934e-22
ENSG00000232938	RPL23AP87	-1.40237	4.18184e-08	-1.14415	5.10696e-06
ENSG00000233008	NA	-0.473439	0.131784	-1.09446	0.000110994
ENSG00000233017	NA	-0.903831	NA	-1.03499	0.00095027
ENSG00000233052	NA	-1.40312	9.23781e-07	-1.79851	1.69861e-10
ENSG00000233198	RNF224	-1.26803	6.91147e-12	-1.56401	3.69602e-17
ENSG00000233237	LINC00472	-0.913024	2.04873e-07	-1.29617	1.39583e-13
ENSG00000233622	CYP2T1P	1.33233	3.41725e-09	-0.170855	0.558963
ENSG00000233639	LINC01158	-0.627504	NA	-1.5033	7.77566e-07
ENSG00000233860	NA	-0.501768	0.149007	-1.08481	0.000450043
ENSG00000233895	NA	-1.45085	7.34136e-07	-1.34191	3.09948e-06
ENSG00000234115	NA	-1.36998	NA	-2.12854	8.44333e-13
ENSG00000234432	NA	-0.296981	0.250982	-1.01774	8.97934e-06
ENSG00000234745	HLA-B	0.801192	8.72627e-34	1.1594	1.20483e-72
ENSG00000234797	RPS3AP6	0.157529	0.670564	1.02374	0.000230456
ENSG00000234964	FABP5P7	2.96514	2.13234e-45	2.30859	5.72362e-27
ENSG00000235027	NA	1.16489	1.25729e-13	0.608209	0.000226502
ENSG00000235123	DSCAM-AS1	0.391301	9.03778e-29	1.17531	1.79242e-264
ENSG00000235397	EPN2-AS1	-0.619672	0.0449837	-1.15648	5.76945e-05
ENSG00000235584	NA	-0.703812	0.00399283	-2.52629	1.75448e-23
ENSG00000235890	TSPEAR-AS1	-1.28929	1.29576e-05	-1.02078	0.000455599
ENSG00000235947	EGOT	1.12942	7.90025e-06	0.365829	0.204998
ENSG00000236269	ENO1-IT1	-0.750232	4.93515e-05	-1.16899	1.28053e-10
ENSG00000236394	NA	-0.388781	0.21522	-1.08466	9.52254e-05
ENSG00000236601	NA	-1.89689	3.84021e-11	-1.79635	2.12624e-10
ENSG00000237224	NA	-1.07762	0.000759216	-1.26211	4.24677e-05
ENSG00000237457	LINC01351	0.353174	0.119151	1.29332	1.3678e-12
ENSG00000237664	LINC00316	0	NA	2.30321	3.95355e-15
ENSG00000237836	PHKA2-AS1	-1.26551	NA	-1.11694	0.000151629
ENSG00000238141	BRWD1-AS1	-0.984771	0.00165392	-1.2734	2.19177e-05
ENSG00000239665	NA	-0.580206	0.000115998	-1.25982	2.54504e-17
ENSG00000239887	C1orf226	1.76639	6.46602e-36	2.14811	2.63957e-55
ENSG00000239911	PRKAG2-AS1	1.12188	1.06641e-05	1.38093	1.42185e-08
ENSG00000240093	NA	-1.16528	9.61281e-05	-2.0553	1.41945e-12
ENSG00000240204	SMKR1	0.340479	0.0215053	1.43071	3.07457e-32
ENSG00000240216	CPHL1P	-2.71765	1.29336e-104	-3.02867	1.30346e-126
ENSG00000240338	NA	-0.571914	0.035878	-1.03626	5.2557e-05
ENSG00000240541	TM4SF1-AS1	-1.85218	2.95185e-13	-2.87787	1.24261e-27
ENSG00000240694	PNMA2	0.517309	0.00718997	1.2198	2.96074e-13
ENSG00000240801	NA	1.69934	1.99303e-08	1.37218	6.15898e-06
ENSG00000241158	ADAMTS9-AS1	-0.758182	NA	-1.09902	0.000308373
ENSG00000241269	NA	-0.53022	0.0684429	-1.15674	1.58947e-05
ENSG00000241484	ARHGAP8	-0.952103	3.97979e-33	-1.27795	1.3803e-57
ENSG00000241720	NA	-1.33372	NA	-1.71262	1.364e-08
ENSG00000241794	SPRR2A	3.59101	3.32875e-44	0.845751	0.00581774
ENSG00000242265	PEG10	0.221439	0.568812	2.20416	7.81157e-16
ENSG00000243649	CFB	1.19009	2.68191e-126	0.170563	0.00168915
ENSG00000243885	NA	-0.910078	0.00402369	-1.52598	3.17507e-07
ENSG00000244242	IFITM10	1.57218	1.62342e-38	1.26719	7.82445e-25
ENSG00000244265	SIAH2-AS1	1.18208	2.67083e-07	1.60015	1.47937e-13
ENSG00000244468	NA	-1.43292	3.42461e-63	-1.73651	6.56408e-87
ENSG00000244617	ASPRV1	2.89916	1.77365e-42	0.441801	0.0999882
ENSG00000244968	LIFR-AS1	-0.815888	1.52964e-06	-1.22639	4.76414e-13
ENSG00000245080	NA	-0.330347	0.218466	-1.39786	5.75685e-09
ENSG00000245750	DRAIC	-1.27671	1.07566e-05	-2.08983	2.38947e-13
ENSG00000247011	NA	-0.805379	0.000254948	-2.1788	1.61528e-22
ENSG00000248323	LUCAT1	1.79872	3.73903e-10	0.150418	0.682425
ENSG00000248329	APELA	-1.49386	2.89148e-09	-1.78992	9.33757e-13
ENSG00000248373	NA	1.38158	8.91327e-06	0.696533	0.0330176
ENSG00000248405	PRR5-ARHGAP8	-0.722079	0.00119854	-1.14025	9.15371e-08
ENSG00000248550	OTX2-AS1	-0.691866	0.0230629	-1.11108	9.7214e-05
ENSG00000248690	HAS2-AS1	1.27476	3.84905e-05	1.13556	0.000212224
ENSG00000249007	NA	-0.564901	0.0932253	-1.14113	0.000171489
ENSG00000249846	NA	-1.0563	1.97868e-05	-0.924095	0.000134909
ENSG00000249961	CCDC79	-0.276929	0.417973	1.15525	7.90066e-06
ENSG00000250588	IQCJ-SCHIP1	0.854303	5.33086e-06	1.00986	1.96863e-08
ENSG00000250659	NA	-0.75579	0.00893292	-1.22008	9.38252e-06
ENSG00000250722	SEPP1	1.12288	2.08139e-20	0.133673	0.384024
ENSG00000250740	NA	0.491769	0.0440802	-1.05322	1.55152e-05
ENSG00000251015	SLC25A30-AS1	-1.37391	1.66347e-06	-1.43116	3.53331e-07
ENSG00000251259	NA	1.07482	0.000599406	0.952438	0.00206407
ENSG00000251364	NA	-1.01375	1.9645e-05	-1.00314	1.54218e-05
ENSG00000251487	NA	-1.05893	NA	-1.24702	4.40806e-05
ENSG00000251562	MALAT1	-0.335979	0.0758592	-1.11181	1.60658e-11
ENSG00000251567	NA	-0.818021	0.00168754	-1.20781	1.62756e-06
ENSG00000251718	RNU2-13P	1.62258	3.1256e-08	1.27412	1.67902e-05
ENSG00000251876	NA	-1.24837	NA	-1.20277	5.32894e-05
ENSG00000251992	SCARNA17	-1.31608	1.9867e-05	-0.548302	0.0992628
ENSG00000253125	NA	2.46732	5.85932e-49	1.87941	2.71437e-27
ENSG00000253539	NA	1.27277	4.34714e-05	0.51795	0.124388
ENSG00000253604	NA	-1.06	0.000721934	-1.78537	1.95138e-09
ENSG00000253671	NA	-0.782777	NA	-1.24347	5.2113e-05
ENSG00000253908	NA	-0.642691	0.0607027	-1.02336	0.00112546
ENSG00000253972	NA	-0.738921	0.0155321	-1.06873	0.000216055
ENSG00000253978	NA	0.159241	NA	1.07907	0.000284272
ENSG00000254054	NA	-0.634799	0.058131	-1.12957	0.000234666
ENSG00000254143	NA	-0.0546593	NA	-1.1248	0.000263182
ENSG00000254162	NA	-1.02993	5.85761e-08	-0.973063	1.70389e-07
ENSG00000254231	NA	-0.733753	0.00133549	-1.25542	1.791e-08
ENSG00000254251	NA	1.77839	3.81754e-16	0.678884	0.00564243
ENSG00000254290	NA	1.94691	9.13333e-13	1.60089	6.42433e-09
ENSG00000254337	NA	1.84743	4.72218e-17	0.802843	0.000968768
ENSG00000254416	NA	2.44952	3.475e-27	1.52684	1.5184e-10
ENSG00000254535	PABPC4L	0.92507	2.49659e-07	1.5681	2.24602e-21
ENSG00000254815	NA	-0.882617	3.33388e-07	-1.10578	6.2502e-11
ENSG00000254951	NA	-0.668553	0.037811	-1.20158	5.73353e-05
ENSG00000255007	NA	-0.528078	NA	-1.19979	7.48127e-05
ENSG00000255090	MIR100HG	-1.03109	0.000991669	-1.58232	1.11414e-07
ENSG00000255100	NA	1.3535	6.96107e-06	0.840009	0.00705079
ENSG00000255120	OVOL1-AS1	-0.147464	0.65318	-1.22165	3.60109e-06
ENSG00000255647	NA	-0.838443	0.00380732	-1.00918	0.000289293
ENSG00000255774	NA	1.02133	0.00033643	1.62719	5.00788e-10
ENSG00000256115	NA	-0.796188	NA	-1.01313	0.00127919
ENSG00000256304	CCDC150P1	-0.689557	0.00232387	-1.09732	6.0767e-07
ENSG00000256500	NA	0.553954	0.109887	1.19253	0.00010372
ENSG00000256594	NA	-0.711995	2.76234e-10	-1.059	9.48888e-21
ENSG00000256870	SLC5A8	1.94202	4.50287e-134	2.82293	2.86802e-296
ENSG00000257027	NA	-0.83152	5.56368e-07	-1.12111	1.06909e-11
ENSG00000257069	NA	1.08837	0.000696276	0.787261	0.0146703
ENSG00000257335	MGAM	1.15194	9.95861e-09	0.0440867	0.872239
ENSG00000257671	NA	-0.801196	1.51979e-06	-1.71939	3.72803e-24
ENSG00000257829	NA	-1.0285	NA	-1.37682	6.26282e-06
ENSG00000257830	NA	-1.10401	0.0004786	-1.65431	4.02463e-08
ENSG00000258402	NA	-0.614412	0.0759534	-1.19966	0.00010686
ENSG00000258947	TUBB3	0.741642	1.29242e-18	1.35374	1.52539e-62
ENSG00000259015	NA	-1.69711	2.70396e-09	-1.91933	9.82167e-12
ENSG00000259399	TGIF2-C20orf24	0.51526	0.0478265	1.49668	2.55398e-11
ENSG00000259527	LINC00052	2.44383	9.45219e-20	2.54746	9.49754e-22
ENSG00000259605	NA	-0.36776	0.209527	-1.14211	9.54128e-06
ENSG00000259803	SLC22A31	2.17792	1.11686e-46	1.50174	9.93985e-22
ENSG00000259935	NA	-0.536391	0.12751	-1.06367	0.00068819
ENSG00000259977	NA	1.66887	5.26207e-12	2.22092	3.63474e-22
ENSG00000260007	NA	1.01527	0.00148831	0.787669	0.0135407
ENSG00000260025	NA	-1.30962	3.74714e-06	-1.20547	1.40611e-05
ENSG00000260095	NA	-0.478247	0.153904	-1.03269	0.000603604
ENSG00000260121	NA	-0.644748	7.90187e-06	-1.04746	5.40419e-14
ENSG00000260368	NA	-0.485457	0.0915004	-1.03658	8.76473e-05
ENSG00000260466	NA	1.73281	4.07713e-18	2.34898	8.9324e-35
ENSG00000260580	NA	-0.599905	0.0668354	-1.15295	0.000113617
ENSG00000260774	NA	-0.426283	0.0226016	-1.11785	2.81162e-10
ENSG00000260912	NA	-0.653572	0.000133433	-1.07982	1.84254e-10
ENSG00000261286	NA	-0.632411	0.000462407	-1.08557	7.39483e-10
ENSG00000261379	NA	2.2344	4.15427e-22	2.24203	1.59764e-22
ENSG00000261578	NA	1.86431	2.83378e-19	0.869453	0.000118395
ENSG00000262094	NA	-1.93062	2.50297e-21	-1.99404	8.24422e-23
ENSG00000262292	NA	-0.98121	0.000371906	-1.19743	7.77141e-06
ENSG00000262772	NA	-0.763265	5.93572e-06	-1.22237	2.8116e-13
ENSG00000263266	RPS7P1	-0.0100102	0.981219	1.01803	0.000215017
ENSG00000263394	NA	-0.941825	NA	-1.17083	0.000163228
ENSG00000263427	NA	-0.301278	0.40549	-1.04355	0.000633953
ENSG00000263968	RN7SL381P	-0.689853	0.00069942	-1.06043	9.59706e-08
ENSG00000264230	ANXA8L1	2.21828	3.10179e-17	1.09777	9.10703e-05
ENSG00000264676	RN7SL204P	-1.16034	5.56931e-05	-0.913947	0.00125584
ENSG00000265190	ANXA8	2.54965	1.95852e-23	0.93263	0.000979821
ENSG00000265246	NA	-1.24434	2.82144e-08	-1.34737	1.09749e-09
ENSG00000265690	NA	-1.1212	9.797e-16	-1.20953	2.72238e-18
ENSG00000265778	NA	1.34127	1.03273e-08	0.829716	0.0007346
ENSG00000265943	NA	1.53902	1.30246e-09	0.62279	0.0283717
ENSG00000266411	NA	-0.309446	0.389404	-1.14951	0.000128508
ENSG00000266714	MYO15B	-1.07825	5.91187e-14	-1.42422	1.207e-23
ENSG00000266850	NA	2.05115	1.26851e-16	0.679586	0.0176634
ENSG00000266934	NA	-0.857378	0.000521829	-1.37864	1.02803e-08
ENSG00000266970	NA	-1.14881	2.70633e-10	-1.1696	6.79637e-11
ENSG00000267288	NA	-0.400108	0.11875	-1.13326	1.27035e-06
ENSG00000267338	NA	-0.916924	0.000180937	-1.39949	4.10103e-09
ENSG00000267366	NA	-1.21291	NA	-1.33721	4.68834e-06
ENSG00000267530	NA	-1.01134	0.000977698	-1.46821	6.16255e-07
ENSG00000267868	NA	-0.552884	0.0734911	-1.04083	0.000252416
ENSG00000267882	NA	-0.719821	0.00324879	-1.07926	4.20223e-06
ENSG00000268104	SLC6A14	1.13686	3.80382e-76	-0.363058	2.94113e-07
ENSG00000268621	NA	-0.753937	0.0171549	-1.02355	0.000612776
ENSG00000269887	NA	-0.839366	0.00075433	-1.14499	2.37199e-06
ENSG00000270124	NA	-0.593528	0.0763885	-1.3047	1.62482e-05
ENSG00000271367	NA	1.24452	7.56315e-05	1.01432	0.00118671
ENSG00000271614	LINC00936	-0.84381	9.69951e-07	-1.06519	3.97986e-10
ENSG00000271857	NA	1.06234	0.000842569	0.49824	0.140772
ENSG00000271880	AGAP11	-0.965557	1.42531e-05	-1.4041	9.88014e-11
ENSG00000272079	NA	-1.40069	2.86767e-09	-1.44417	5.17693e-10
ENSG00000272512	NA	-0.648572	0.00241479	-1.10183	9.66348e-08
ENSG00000272622	NA	2.30313	1.03636e-43	2.48733	7.42067e-52
ENSG00000272732	NA	-1.14976	1.70891e-05	-1.45313	2.88024e-08
ENSG00000272734	ADIRF-AS1	-0.752155	2.73711e-07	-1.05617	2.11321e-13
ENSG00000272746	NA	-1.64483	5.61222e-08	-1.78391	1.95156e-09
ENSG00000272894	NA	-0.773603	0.000210301	-1.42788	5.01356e-12
ENSG00000273248	NA	-0.403066	0.234595	-1.03724	0.000500239
ENSG00000273361	NA	-0.397754	0.204453	-1.37883	5.39411e-07
ENSG00000273445	NA	3.19247	3.32996e-73	1.75855	2.56453e-20
ENSG00000273464	NA	-1.903	NA	-1.39455	5.41615e-06
ENSG00000273703	HIST1H2BM	0.749201	2.76007e-11	1.34279	1.54117e-36
ENSG00000274290	HIST1H2BE	2.78545	1.93575e-106	2.92994	7.2571e-119
ENSG00000274370	NA	-1.11391	NA	-1.26835	2.80859e-05
ENSG00000274391	TPTE	-0.508532	0.00747543	-1.01221	1.76516e-08
ENSG00000274403	NA	-0.857923	0.00689725	-1.02001	0.000796746
ENSG00000274928	KRT89P	-1.86502	7.44109e-32	-2.57647	2.02216e-51
ENSG00000274974	NA	-0.372999	0.0355692	-1.0103	1.06015e-09
ENSG00000275017	NA	-0.483548	0.155555	-1.28379	2.04135e-05
ENSG00000275077	NA	-0.712893	0.0291981	-1.07128	0.000449478
ENSG00000275649	NA	1.08094	4.73915e-06	1.2165	8.99398e-08
ENSG00000275783	NA	-0.372999	0.0355692	-1.0103	1.06015e-09
ENSG00000275894	NA	-0.44458	0.0636705	-1.02283	4.62093e-06
ENSG00000276116	FUT8-AS1	-1.23258	1.12009e-10	-1.64828	6.34686e-18
ENSG00000276368	HIST1H2AJ	0.397948	5.88306e-06	1.03114	3.35016e-36
ENSG00000276390	NA	1.01666	0.000427841	0.723533	0.0137251
ENSG00000276600	RAB7B	3.07753	4.49059e-44	2.30962	4.08842e-24
ENSG00000276603	NA	-0.103966	0.769613	-1.08098	7.43412e-05
ENSG00000276850	NA	1.72804	8.10183e-12	0.566989	0.0486588
ENSG00000277324	NA	-1.0826	0.000175642	-1.15354	4.03818e-05
ENSG00000277385	NA	-0.367098	0.286712	-1.03043	0.000554907
ENSG00000277511	NA	0.837582	0.0107266	1.19973	8.70676e-05
ENSG00000277738	NA	1.77781	5.11025e-11	0.0695093	0.850691
ENSG00000277901	NA	-1.38878	8.49695e-08	-1.5002	4.31641e-09
ENSG00000277958	NA	-0.238234	NA	-1.0676	0.000567147
ENSG00000278231	NA	-1.24866	1.97852e-10	-1.19341	5.26706e-10
ENSG00000278341	NA	-0.483194	0.0175655	-1.45093	1.78485e-13
ENSG00000278354	NA	-0.372999	0.0355692	-1.0103	1.06015e-09
ENSG00000278869	NA	-0.804664	0.00341128	-1.35439	3.2551e-07
ENSG00000278995	NA	-0.628745	0.0615405	-1.20031	8.88364e-05
ENSG00000279154	NA	-0.660252	0.0180944	-1.20587	4.00138e-06
ENSG00000279165	NA	-0.650063	0.0181793	-1.0373	6.56321e-05
ENSG00000279275	NA	-1.4423	NA	-1.60036	1.29432e-07
ENSG00000279277	NA	-0.693291	0.0100217	-1.06398	3.46113e-05
ENSG00000279372	NA	-0.746904	0.019178	-1.10082	0.000243779
ENSG00000279382	NA	-0.666887	3.62701e-05	-1.11417	2.23735e-12
ENSG00000279576	NA	-0.545325	0.000130482	-1.20964	5.22354e-19
ENSG00000279716	NA	-0.52031	0.00351077	-1.13201	3.54331e-11
ENSG00000279873	LINC01126	-0.903597	1.2933e-05	-1.08644	8.11068e-08
ENSG00000280202	NA	-0.5019	0.0397566	-1.13374	8.84649e-07
ENSG00000280217	NA	-1.08223	5.91741e-32	-0.939434	3.53264e-25
ENSG00000280721	NA	-0.639443	0.0198288	-1.32424	4.43896e-07
ENSG00000280816	NA	-0.821692	0.000862516	-1.13769	1.94567e-06
ENSG00000280871	NA	-0.220347	0.347376	-1.18132	3.77876e-09
